# Supplementary material for: Cells Lacking PA200 Adapt to Mitochondrial Dysfunction by Enhancing Glycolysis via Distinct Opa1 Processing
Source: Int J Mol Sci. 2021 Feb 5;22(4):1629. doi: 10.3390/ijms22041629 (PMC7914502; doi:10.3390/ijms22041629)
Supplement: Supplementary file 1 [file ijms-22-01629-s001.zip]

Archive with 8 entries (8 files):
- supplementary/SF1.TIF
- supplementary/SF2.TIF
- supplementary/SF3.TIF
- supplementary/SF4.TIF
- supplementary/SF5.TIF
- supplementary/Supplementary Figure Legends_final0204.docx
- supplementary/Supplementary Table 1.xlsx
- supplementary/Supplementary Table 2.xlsx
