# Supplementary material for: Cells Lacking PA200 Adapt to Mitochondrial Dysfunction by Enhancing Glycolysis via Distinct Opa1 Processing
Source: Int J Mol Sci. 2021 Feb 5;22(4):1629. doi: 10.3390/ijms22041629 (PMC7914502; doi:10.3390/ijms22041629)
Supplement: Supplementary file 1 [file ijms-22-01629-s001.zip › supplementary/Supplementary Table 1.xlsx]

## Sheet: DEGs fold change
Gene ID	p	Regulation	FC	Log FC	Gene Symbol
ENSG00000207827	1.61556e-08	up	121.24	6.92172	MIR30A
ENSG00000188620	2.85206e-07	up	40.4321	5.33743	HMX3
ENSG00000072657	0.000987074	up	35.127	5.13451	TRHDE
ENSG00000164318	0.00124242	up	34.0537	5.08974	EGFLAM
ENSG00000099998	0.000102719	up	25.3373	4.66319	GGT5
ENSG00000236333	0.000230255	up	25.0648	4.64759	TRHDE-AS1
ENSG00000166510	5.40731e-06	up	21.1046	4.39949	CCDC68
ENSG00000162624	2.24801e-05	up	19.5791	4.29124	LHX8
ENSG00000113532	0.000263286	up	18.8763	4.23851	ST8SIA4
ENSG00000188816	7.10347e-05	up	18.8408	4.23579	HMX2
ENSG00000178403	0.000312667	up	12.5118	3.64522	NEUROG2
ENSG00000099869	5.28965e-05	up	11.59	3.53481	IGF2-AS
ENSG00000150625	0.00845747	up	11.4257	3.51421	GPM6A
ENSG00000163394	0.00325137	up	11.2392	3.49047	CCKAR
ENSG00000225127	0.00866438	up	10.8789	3.44346	LINC00237
ENSG00000196664	0.0014254	up	9.70556	3.27881	TLR7
ENSG00000099994	0.000327098	up	9.70444	3.27865	SUSD2
ENSG00000184611	0.00462183	up	9.60342	3.26355	KCNH7
ENSG00000182901	2.75719e-06	up	8.95027	3.16193	RGS7
ENSG00000003137	2.57401e-05	up	8.13904	3.02486	CYP26B1
ENSG00000198768	0.000763149	up	8.02084	3.00375	APCDD1L
ENSG00000166736	0.000292656	up	7.90614	2.98297	HTR3A
ENSG00000224057	0.00871171	up	7.85876	2.9743	EGFR-AS1
ENSG00000130707	0.000893245	up	7.65582	2.93656	ASS1
ENSG00000146352	0.00430533	up	7.62106	2.92999	CLVS2
ENSG00000198795	0.000356175	up	6.92142	2.79107	ZNF521
ENSG00000173714	0.0113792	up	6.82601	2.77104	WFIKKN2
ENSG00000162951	0.000706414	up	6.7496	2.7548	LRRTM1
ENSG00000082929	0.000103588	up	6.72678	2.74992	C4orf6
ENSG00000118257	0.000293935	up	6.65833	2.73516	NRP2
ENSG00000178568	0.000981026	up	6.6116	2.725	ERBB4
ENSG00000135346	0.000858282	up	6.45455	2.69032	CGA
ENSG00000118432	0.00633381	up	6.32516	2.6611	CNR1
ENSG00000101292	0.00583239	up	6.06653	2.60087	PROKR2
ENSG00000155974	0.00479279	up	5.87205	2.55387	GRIP1
ENSG00000251557	0.000328567	up	5.66035	2.50089	HNRNPKP3
ENSG00000152954	5.64978e-06	up	5.48266	2.45488	NRSN1
ENSG00000123610	0.000142272	up	5.41452	2.43683	TNFAIP6
ENSG00000070748	0.00803635	up	5.32593	2.41303	CHAT
ENSG00000235590	7.1222e-05	up	5.32322	2.4123	GNAS-AS1
ENSG00000166863	0.0084143	up	5.27584	2.3994	TAC3
ENSG00000165606	2.53805e-05	up	5.21113	2.3816	DRGX
ENSG00000122420	0.000405795	up	5.14324	2.36268	PTGFR
ENSG00000139767	0.000277228	up	5.1015	2.35092	SRRM4
ENSG00000143858	0.000714299	up	5.09729	2.34973	SYT2
ENSG00000041353	0.00275511	up	5.02714	2.32974	RAB27B
ENSG00000272268	0.00795391	up	4.93186	2.30213	FLJ30594
ENSG00000134121	0.00103367	up	4.93036	2.30169	CHL1
ENSG00000245870	7.05642e-06	up	4.92759	2.30088	LINC00682
ENSG00000203685	0.00403338	up	4.7505	2.24808	C1orf95
ENSG00000171094	4.72991e-05	up	4.70128	2.23305	ALK
ENSG00000137699	0.0384463	up	4.69222	2.23027	TRIM29
ENSG00000225968	0.015112	up	4.65968	2.22023	ELFN1
ENSG00000070601	0.00183366	up	4.63195	2.21162	FRMPD1
ENSG00000215456	0.04283	up	4.62491	2.20943	BCRP4
ENSG00000150672	0.000175242	up	4.61714	2.207	DLG2
ENSG00000166900	0.000211774	up	4.4096	2.14065	STX3
ENSG00000149295	0.00395795	up	4.4047	2.13904	DRD2
ENSG00000270408	0.0262438	up	4.40282	2.13843	JAG1
ENSG00000144229	0.0270532	up	4.40044	2.13765	THSD7B
ENSG00000165553	0.0454316	up	4.36097	2.12465	NGB
ENSG00000074966	0.00119347	up	4.32063	2.11124	TXK
ENSG00000049192	0.0307118	up	4.30943	2.1075	ADAMTS6
ENSG00000238795	0.0140881	up	4.30702	2.10669	SCARNA12
ENSG00000132677	0.00985487	up	4.29744	2.10348	RHBG
ENSG00000165985	0.00970733	up	4.27507	2.09595	C1QL3
ENSG00000187955	0.00329123	up	4.23026	2.08075	COL14A1
ENSG00000149972	0.00253939	up	4.21495	2.07552	CNTN5
ENSG00000130962	0.00078504	up	4.21363	2.07506	PRRG1
ENSG00000106714	0.021024	up	4.2055	2.07228	CNTNAP3
ENSG00000219607	0.0343986	up	4.19248	2.0678	PPP1R3G
ENSG00000122641	0.00281469	up	4.12317	2.04375	INHBA
ENSG00000142185	0.00198763	up	4.02879	2.01035	TRPM2
ENSG00000183287	0.000488909	up	4.01913	2.00688	CCBE1
ENSG00000101384	0.000337381	up	3.97888	1.99236	JAG1
ENSG00000110436	0.00404816	up	3.97206	1.98989	SLC1A2
ENSG00000227136	1.60551e-06	up	3.96991	1.98911	LINC00595
ENSG00000198028	0.00353245	up	3.94367	1.97954	ZNF560
ENSG00000163501	0.048296	up	3.92936	1.9743	IHH
ENSG00000165983	0.00751625	up	3.92423	1.97241	PTER
ENSG00000120341	0.00555261	up	3.88686	1.9586	SEC16B
ENSG00000220305	0.0496249	up	3.88331	1.95729	HNRNPH1P1
ENSG00000122254	0.000595023	up	3.86192	1.94932	HS3ST2
ENSG00000188848	0.000234778	up	3.85587	1.94705	BEND4
ENSG00000123329	0.00039796	up	3.85455	1.94656	ARHGAP9
ENSG00000168546	2.74057e-05	up	3.84893	1.94446	GFRA2
ENSG00000247095	0.000208733	up	3.84337	1.94237	MIR210HG
ENSG00000171388	4.96663e-06	up	3.84138	1.94162	APLN
ENSG00000189045	0.00574399	up	3.80577	1.92819	ANKDD1B
ENSG00000064692	0.0303163	up	3.77657	1.91708	SNCAIP
ENSG00000238250	0.0025051	up	3.72553	1.89745	ST6GAL2-IT1
ENSG00000107105	0.000512818	up	3.70039	1.88768	ELAVL2
ENSG00000129965	0.00246874	up	3.69979	1.88744	INS-IGF2
ENSG00000154080	0.0366722	up	3.69916	1.8872	CHST9
ENSG00000152256	0.000905976	up	3.6793	1.87943	PDK1
ENSG00000175894	3.17299e-05	up	3.66732	1.87473	TSPEAR
ENSG00000225756	0.00276747	up	3.63643	1.86252	DBH-AS1
ENSG00000198796	1.73618e-05	up	3.62813	1.85922	ALPK2
ENSG00000148053	0.000627534	up	3.61804	1.85521	NTRK2
ENSG00000067842	0.00142595	up	3.61633	1.85453	ATP2B3
ENSG00000056972	0.000355707	up	3.61226	1.8529	TRAF3IP2
ENSG00000183779	0.0054982	up	3.60575	1.8503	ZNF703
ENSG00000015592	0.00166836	up	3.55576	1.83016	STMN4
ENSG00000167244	0.000267033	up	3.5422	1.82464	IGF2
ENSG00000136960	0.0208073	up	3.50627	1.80994	ENPP2
ENSG00000225899	0.0158649	up	3.47352	1.7964	FRG2B
ENSG00000134438	0.0106235	up	3.45042	1.78677	RAX
ENSG00000145819	6.61804e-05	up	3.42857	1.77761	ARHGAP26
ENSG00000214872	0.0322161	up	3.42178	1.77475	SMTNL1
ENSG00000170419	0.000767792	up	3.4154	1.77205	VSTM2A
ENSG00000139352	0.000201327	up	3.41263	1.77088	ASCL1
ENSG00000160963	0.00458197	up	3.37782	1.75609	COL26A1
ENSG00000176697	0.00558021	up	3.3752	1.75497	BDNF
ENSG00000152894	0.00259017	up	3.30575	1.72498	PTPRK
ENSG00000134532	0.000842333	up	3.30536	1.72481	SOX5
ENSG00000234145	0.00385486	up	3.29814	1.72165	NAP1L4P3
ENSG00000078114	0.023786	up	3.2781	1.71286	NEBL
ENSG00000121764	0.00839985	up	3.26193	1.70572	HCRTR1
ENSG00000131055	4.28502e-05	up	3.2566	1.70337	COX4I2
ENSG00000162433	0.000291347	up	3.21458	1.68463	AK4
ENSG00000125355	0.00499952	up	3.21298	1.68391	TMEM255A
ENSG00000186867	0.043674	up	3.19702	1.67673	QRFPR
ENSG00000240704	0.00884583	up	3.18525	1.67141	KLF7P1
ENSG00000181101	0.0474472	up	3.15161	1.65609	SDCCAG3P2
ENSG00000100234	0.00111555	up	3.11676	1.64004	TIMP3
ENSG00000237977	0.0456734	up	3.11668	1.64001	EIF4HP2
ENSG00000160013	0.00454395	up	3.11425	1.63889	PTGIR
ENSG00000185008	0.000572012	up	3.11327	1.63843	ROBO2
ENSG00000112280	0.000442897	up	3.10006	1.63229	COL9A1
ENSG00000177181	0.000334974	up	3.09571	1.63027	RIMKLA
ENSG00000184254	0.000127966	up	3.07889	1.62241	ALDH1A3
ENSG00000182912	0.000123285	up	3.07851	1.62223	C21orf90
ENSG00000184261	0.00627877	up	3.06976	1.61813	KCNK12
ENSG00000224116	0.0297349	up	3.04669	1.60724	INHBA-AS1
ENSG00000130829	0.000332204	up	3.03345	1.60096	DUSP9
ENSG00000189221	6.2225e-06	up	3.02585	1.59734	MAOA
ENSG00000176734	5.59293e-06	up	3.02493	1.5969	TRIL
ENSG00000181072	0.00406721	up	3.01787	1.59353	CHRM2
ENSG00000185633	0.00662536	up	3.00484	1.58729	NDUFA4L2
ENSG00000082293	0.0138732	up	2.9986	1.58429	COL19A1
ENSG00000175344	5.1354e-05	up	2.99579	1.58294	CHRNA7
ENSG00000152268	0.0150622	up	2.99083	1.58055	SPON1
ENSG00000004468	0.00947104	up	2.98309	1.57681	CD38
ENSG00000225171	0.0304845	up	2.96519	1.56812	DUTP6
ENSG00000197859	0.000303212	up	2.9632	1.56716	ADAMTSL2
ENSG00000272620	0.0431245	up	2.94726	1.55938	AFAP1-AS1
ENSG00000135048	0.00139272	up	2.94671	1.5591	TMEM2
ENSG00000237412	0.00607303	up	2.94373	1.55765	PRSS56
ENSG00000136205	0.000117237	up	2.93756	1.55462	TNS3
ENSG00000106688	0.00260698	up	2.93123	1.55151	SLC1A1
ENSG00000145087	0.0276486	up	2.91368	1.54284	STXBP5L
ENSG00000224885	0.00614606	up	2.90546	1.53877	TSSC1-IT1
ENSG00000007062	0.00636354	up	2.89861	1.53536	PROM1
ENSG00000165246	0.0234544	up	2.87516	1.52364	NLGN4Y
ENSG00000254622	0.00165131	up	2.87048	1.52129	NAV2-AS4
ENSG00000165025	0.000269953	up	2.86867	1.52038	SYK
ENSG00000170178	0.00901535	up	2.84641	1.50915	HOXD12
ENSG00000163293	0.00365114	up	2.82953	1.50056	NIPAL1
ENSG00000239014	0.0229729	up	2.81815	1.49475	SNORD108
ENSG00000174672	0.00354665	up	2.80782	1.48945	BRSK2
ENSG00000173404	0.00867912	up	2.79285	1.48174	INSM1
ENSG00000005981	0.0104296	up	2.78672	1.47857	ASB4
ENSG00000137962	0.00137763	up	2.77856	1.47434	ARHGAP29
ENSG00000196581	0.0458355	up	2.75791	1.46358	AJAP1
ENSG00000178031	0.0427813	up	2.73419	1.45112	ADAMTSL1
ENSG00000213188	0.0284368	up	2.725	1.44626	YBX1P4
ENSG00000168830	0.00919412	up	2.72479	1.44615	HTR1E
ENSG00000130598	0.0349965	up	2.71533	1.44113	TNNI2
ENSG00000172995	0.000754889	up	2.71478	1.44084	ARPP21
ENSG00000155265	0.000632146	up	2.71055	1.43859	GOLGA7B
ENSG00000166664	0.000551285	up	2.71038	1.4385	CHRFAM7A
ENSG00000146938	0.000360025	up	2.69683	1.43126	NLGN4X
ENSG00000168280	0.00149107	up	2.69453	1.43004	KIF5C
ENSG00000147256	0.000254288	up	2.65993	1.41139	ARHGAP36
ENSG00000242085	0.037369	up	2.65907	1.41092	RPS20P33
ENSG00000205129	0.000147044	up	2.65595	1.40923	C4orf47
ENSG00000181690	0.0409855	up	2.65147	1.40679	PLAG1
ENSG00000148798	0.000350361	up	2.63193	1.39612	INA
ENSG00000013293	0.0246808	up	2.62679	1.3933	SLC7A14
ENSG00000123454	0.000964138	up	2.62623	1.393	DBH
ENSG00000152779	0.00420174	up	2.62337	1.39142	SLC16A12
ENSG00000230022	0.0153781	up	2.62102	1.39013	FNTAP2
ENSG00000263535	0.00898535	up	2.61593	1.38732	AK4P1
ENSG00000146233	0.0234461	up	2.59603	1.37631	CYP39A1
ENSG00000237575	0.0296214	up	2.59246	1.37432	PYY2
ENSG00000165029	0.0033893	up	2.5597	1.35598	ABCA1
ENSG00000273170	0.00497501	up	2.55304	1.35222	ANKRD18A
ENSG00000237086	0.00898302	up	2.5492	1.35005	RBPJP2
ENSG00000178171	0.00148002	up	2.54656	1.34855	AMER3
ENSG00000171759	0.0216243	up	2.52563	1.33664	PAH
ENSG00000176788	8.31556e-05	up	2.51827	1.33243	BASP1
ENSG00000236152	0.00171137	up	2.5125	1.32912	MRPS36P1
ENSG00000231381	0.0494879	up	2.50718	1.32606	RNF2P1
ENSG00000143320	0.0030437	up	2.50149	1.32279	CRABP2
ENSG00000120658	0.000966781	up	2.50074	1.32236	ENOX1
ENSG00000163064	0.00947692	up	2.50008	1.32197	EN1
ENSG00000144834	0.000102192	up	2.4962	1.31974	TAGLN3
ENSG00000137142	0.000230339	up	2.47318	1.30637	IGFBPL1
ENSG00000166073	0.000154891	up	2.46776	1.3032	GPR176
ENSG00000157152	0.000212663	up	2.46579	1.30205	SYN2
ENSG00000163673	0.0095526	up	2.45243	1.29421	DCLK3
ENSG00000157388	0.00377461	up	2.44595	1.2904	CACNA1D
ENSG00000162496	0.00277747	up	2.43652	1.28482	DHRS3
ENSG00000134343	0.00354081	up	2.43298	1.28273	ANO3
ENSG00000154736	0.00245819	up	2.42947	1.28064	ADAMTS5
ENSG00000228663	0.000217206	up	2.42091	1.27555	PSMD10P1
ENSG00000060709	0.00194705	up	2.4159	1.27256	RIMBP2
ENSG00000168412	0.00944634	up	2.41582	1.27251	MTNR1A
ENSG00000170647	0.0124446	up	2.41067	1.26943	TMEM133
ENSG00000213057	0.0470067	up	2.41007	1.26908	C1orf220
ENSG00000136014	0.0107278	up	2.40682	1.26713	USP44
ENSG00000165895	0.0102116	up	2.40616	1.26673	ARHGAP42
ENSG00000255547	0.0140775	up	2.40525	1.26619	RPA2P3
ENSG00000187550	0.000502121	up	2.39874	1.26228	SBK2
ENSG00000135902	0.0482494	up	2.39168	1.25802	CHRND
ENSG00000116016	2.48581e-05	up	2.3905	1.25731	EPAS1
ENSG00000117983	0.0358044	up	2.38695	1.25517	MUC5B
ENSG00000197123	0.040511	up	2.38337	1.25301	ZNF679
ENSG00000101160	0.0441808	up	2.37493	1.24788	CTSZ
ENSG00000000971	0.0274845	up	2.37133	1.2457	CFH
ENSG00000154529	0.0151496	up	2.37079	1.24537	CNTNAP3B
ENSG00000173930	0.0101	up	2.36813	1.24375	SLCO4C1
ENSG00000222414	0.0342743	up	2.36804	1.24369	RNU2-59P
ENSG00000113722	0.0146431	up	2.36367	1.24103	CDX1
ENSG00000130294	0.00100159	up	2.35899	1.23817	KIF1A
ENSG00000112769	0.000946517	up	2.35677	1.23681	LAMA4
ENSG00000087495	0.00539089	up	2.34259	1.2281	PHACTR3
ENSG00000186469	0.000438767	up	2.34147	1.22741	GNG2
ENSG00000165659	0.00107933	up	2.32842	1.21935	DACH1
ENSG00000162374	0.000910352	up	2.32631	1.21804	ELAVL4
ENSG00000101680	0.000641018	up	2.32517	1.21734	LAMA1
ENSG00000054356	0.0140888	up	2.31256	1.20949	PTPRN
ENSG00000206557	0.0369853	up	2.3	1.20164	TRIM71
ENSG00000113083	0.00195417	up	2.27442	1.1855	LOX
ENSG00000134198	0.0131049	up	2.26805	1.18145	TSPAN2
ENSG00000091879	0.00422588	up	2.2663	1.18034	ANGPT2
ENSG00000164076	8.0487e-05	up	2.26565	1.17992	CAMKV
ENSG00000187672	0.00692268	up	2.25995	1.17629	ERC2
ENSG00000130226	0.000303521	up	2.25987	1.17624	DPP6
ENSG00000205683	0.0346848	up	2.25928	1.17587	DPF3
ENSG00000171885	0.0244821	up	2.25422	1.17263	AQP4
ENSG00000164604	0.0122473	up	2.25084	1.17046	GPR85
ENSG00000122824	0.00213842	up	2.24375	1.16591	NUDT10
ENSG00000162992	0.00123996	up	2.24152	1.16447	NEUROD1
ENSG00000146122	7.45734e-05	up	2.23992	1.16345	DAAM2
ENSG00000056487	1.73428e-06	up	2.23094	1.15765	PHF21B
ENSG00000171243	0.0133043	up	2.2209	1.15114	SOSTDC1
ENSG00000204113	0.00349514	up	2.21748	1.14892	BMP2KL
ENSG00000118972	0.0187138	up	2.21669	1.14841	FGF23
ENSG00000140488	0.0471412	up	2.20961	1.14379	CELF6
ENSG00000264268	0.00317309	up	2.19949	1.13717	MIR4767
ENSG00000265806	0.0365758	up	2.19776	1.13603	MIR4292
ENSG00000099812	0.0358704	up	2.19487	1.13414	MISP
ENSG00000172986	0.00162286	up	2.19314	1.133	GXYLT2
ENSG00000184613	0.0002191	up	2.19294	1.13287	NELL2
ENSG00000232239	0.016404	up	2.19267	1.13269	RBPJP5
ENSG00000057704	0.0028581	up	2.19143	1.13187	TMCC3
ENSG00000179571	0.0361195	up	2.19078	1.13145	NBPF23
ENSG00000026508	0.00217296	up	2.18686	1.12886	CD44
ENSG00000180720	0.0307602	up	2.18607	1.12834	CHRM4
ENSG00000152818	0.00415912	up	2.18306	1.12635	UTRN
ENSG00000207277	0.0449247	up	2.18195	1.12562	RNA5SP284
ENSG00000179111	0.00667015	up	2.17859	1.1234	HES7
ENSG00000170396	0.00965302	up	2.17823	1.12316	ZNF804A
ENSG00000198873	0.00105573	up	2.17677	1.12219	GRK5
ENSG00000188686	0.0207803	up	2.17661	1.12209	SCXA
ENSG00000130950	0.0300491	up	2.16991	1.11763	NUTM2F
ENSG00000164054	0.00377622	up	2.16931	1.11724	SHISA5
ENSG00000240583	0.000465101	up	2.16509	1.11443	AQP1
ENSG00000224807	0.00646022	up	2.16321	1.11317	DUX4L9
ENSG00000125780	0.0380357	up	2.16283	1.11292	TGM3
ENSG00000257702	0.0191889	up	2.14066	1.09806	LBX2-AS1
ENSG00000137872	0.00232157	up	2.13529	1.09443	SEMA6D
ENSG00000255571	0.0257589	up	2.12435	1.08702	LINC00925
ENSG00000115963	0.0248956	up	2.12433	1.08701	RND3
ENSG00000134323	0.000451	up	2.12415	1.08689	MYCN
ENSG00000198711	0.0419706	up	2.12404	1.08681	SSBP3-AS1
ENSG00000184905	7.25709e-06	up	2.12158	1.08514	TCEAL2
ENSG00000170616	1.92038e-05	up	2.11186	1.07851	SCRT1
ENSG00000229238	0.0200248	up	2.11158	1.07832	PPP1R12BP1
ENSG00000169962	0.000698664	up	2.11032	1.07746	TAS1R3
ENSG00000152192	0.00642828	up	2.10592	1.07445	POU4F1
ENSG00000178796	0.0410984	up	2.10373	1.07295	RIIAD1
ENSG00000163071	0.00267459	up	2.10061	1.07081	SPATA18
ENSG00000117598	0.000450933	up	2.09901	1.06971	LPPR5
ENSG00000196368	1.86572e-05	up	2.09079	1.06405	NUDT11
ENSG00000156298	0.00154962	up	2.08756	1.06182	TSPAN7
ENSG00000112394	0.00285598	up	2.08117	1.0574	SLC16A10
ENSG00000164049	0.0367219	up	2.07848	1.05553	FBXW12
ENSG00000111859	0.000398746	up	2.0697	1.04942	NEDD9
ENSG00000175183	0.000648833	up	2.06009	1.04271	CSRP2
ENSG00000232951	0.0110272	up	2.05553	1.03951	IPO7P1
ENSG00000144583	0.00137655	up	2.05188	1.03695	MARCH4
ENSG00000176840	0.000376226	up	2.04145	1.0296	MIR7-3HG
ENSG00000105810	0.00886703	up	2.04119	1.02941	CDK6
ENSG00000008056	0.0121431	up	2.04033	1.0288	SYN1
ENSG00000173890	5.96363e-05	up	2.03638	1.02601	GPR160
ENSG00000143036	0.00207144	up	2.02965	1.02123	SLC44A3
ENSG00000157680	0.000265519	up	2.02458	1.01763	DGKI
ENSG00000113739	0.0383951	up	2.0239	1.01714	STC2
ENSG00000109107	0.0103467	up	2.02267	1.01626	ALDOC
ENSG00000172209	0.0186492	up	2.01853	1.0133	GPR22
ENSG00000145248	5.72936e-05	up	2.01549	1.01113	SLC10A4
ENSG00000168772	0.0240091	up	2.01513	1.01087	CXXC4
ENSG00000121966	0.0114103	up	2.01484	1.01067	CXCR4
ENSG00000028277	0.0196137	up	2.01343	1.00965	POU2F2
ENSG00000104369	0.0441374	up	2.01072	1.00771	JPH1
ENSG00000233381	0.00652602	up	2.0102	1.00734	AK4P3
ENSG00000171450	0.00783332	up	2.00283	1.00204	CDK5R2
ENSG00000111249	0.0161495	up	1.99787	0.998465	CUX2
ENSG00000237341	0.011988	up	1.9974	0.998122	SYP-AS1
ENSG00000215544	0.0477013	up	1.9961	0.997183	BCRP7
ENSG00000163449	1.94196e-05	up	1.99515	0.996495	TMEM169
ENSG00000179528	0.0181169	up	1.98554	0.989533	LBX2
ENSG00000124466	0.0138513	up	1.98405	0.988449	LYPD3
ENSG00000159409	0.00126043	up	1.98311	0.987767	CELF3
ENSG00000139445	0.00101792	up	1.97999	0.98549	FOXN4
ENSG00000196220	0.000332283	up	1.97385	0.981016	SRGAP3
ENSG00000239127	0.0489451	up	1.96341	0.973363	SNORD125
ENSG00000199476	0.019184	up	1.96082	0.971456	Y_RNA
ENSG00000235890	0.0150505	up	1.95905	0.970153	TSPEAR-AS1
ENSG00000106819	0.0484868	up	1.95663	0.968371	ASPN
ENSG00000196189	0.00475133	up	1.95287	0.965597	SEMA4A
ENSG00000180616	0.0313898	up	1.95191	0.964888	SSTR2
ENSG00000196990	0.00846329	up	1.95146	0.964551	FAM163B
ENSG00000186648	0.0132164	up	1.95085	0.964099	LRRC16B
ENSG00000114805	0.0138708	up	1.9455	0.960145	PLCH1
ENSG00000010278	0.00403181	up	1.94093	0.956751	CD9
ENSG00000101349	0.00478787	up	1.94059	0.956497	PAK7
ENSG00000174403	0.00455203	up	1.93646	0.953419	C20orf166-AS1
ENSG00000163909	0.00455203	up	1.93646	0.953419	HEYL
ENSG00000164849	0.00292522	up	1.9324	0.95039	GPR146
ENSG00000134107	0.0130731	up	1.93194	0.950053	BHLHE40
ENSG00000075340	9.39405e-05	up	1.93157	0.949773	ADD2
ENSG00000178081	0.000563572	up	1.92932	0.94809	ULK4P3
ENSG00000219438	0.0363371	up	1.92563	0.945328	FAM19A5
ENSG00000113578	0.0219086	up	1.91994	0.94106	FGF1
ENSG00000177374	0.0079992	up	1.9186	0.940053	HIC1
ENSG00000141622	1.41377e-05	up	1.91083	0.934203	RNF165
ENSG00000253485	0.0497486	up	1.91041	0.933885	PCDHGA5
ENSG00000069482	0.0420215	up	1.90994	0.933528	GAL
ENSG00000121871	0.00597821	up	1.90629	0.930768	SLITRK3
ENSG00000109132	0.00032939	up	1.90567	0.930296	PHOX2B
ENSG00000128271	0.00473212	up	1.90542	0.930108	ADORA2A
ENSG00000174521	0.0156209	up	1.89776	0.924296	TTC9B
ENSG00000176595	0.000154571	up	1.89469	0.921966	KBTBD11
ENSG00000186472	0.00393751	up	1.89377	0.921264	PCLO
ENSG00000267909	0.0218196	up	1.89048	0.918752	CCDC177
ENSG00000144824	0.00180458	up	1.88928	0.917835	PHLDB2
ENSG00000168675	0.00885589	up	1.88748	0.916464	LDLRAD4
ENSG00000236044	0.00245717	up	1.88596	0.9153	FABP5P2
ENSG00000129990	0.00133586	up	1.88491	0.914493	SYT5
ENSG00000115290	0.0212932	up	1.88486	0.914461	GRB14
ENSG00000268182	0.0147447	up	1.88254	0.912683	SMIM17
ENSG00000175175	0.00185207	up	1.87954	0.910378	PPM1E
ENSG00000178803	0.000917366	up	1.87387	0.906017	ADORA2A-AS1
ENSG00000227924	0.00491921	up	1.87208	0.904638	RBPJP6
ENSG00000199572	0.031612	up	1.86913	0.902365	RNA5SP174
ENSG00000158445	0.0399753	up	1.86857	0.901934	KCNB1
ENSG00000179292	0.0221895	up	1.86816	0.901621	TMEM151A
ENSG00000229956	0.0059172	up	1.86603	0.899973	ZRANB2-AS2
ENSG00000129270	0.00448095	up	1.86361	0.898104	MMP28
ENSG00000205897	0.0155603	up	1.86289	0.897545	OR7E136P
ENSG00000204860	0.0101761	up	1.85968	0.895051	FAM201A
ENSG00000178445	0.00286578	up	1.85583	0.892068	GLDC
ENSG00000180263	0.0301239	up	1.855	0.891416	FGD6
ENSG00000250349	0.0412337	up	1.85121	0.888469	TM4SF2
ENSG00000255867	0.000660885	up	1.84742	0.88551	DENND5B-AS1
ENSG00000229891	0.00122033	up	1.84737	0.885469	Z83851.1
ENSG00000224080	0.0460052	up	1.84435	0.883116	UBE2FP1
ENSG00000109832	0.0247032	up	1.84166	0.881011	DDX25
ENSG00000215386	0.0114315	up	1.84125	0.880686	LINC00478
ENSG00000158077	0.0372005	up	1.83432	0.875249	NLRP14
ENSG00000138395	0.0415242	up	1.83312	0.874298	CDK15
ENSG00000261279	0.0193275	up	1.83002	0.871858	ULK4P1
ENSG00000164438	0.0169744	up	1.82961	0.87154	TLX3
ENSG00000240877	0.027627	up	1.82786	0.870154	RN7SL521P
ENSG00000105784	0.0025273	up	1.8277	0.870028	RUNDC3B
ENSG00000155816	0.00376268	up	1.82761	0.869959	FMN2
ENSG00000145362	0.00374484	up	1.82726	0.869685	ANK2
ENSG00000110195	0.0374052	up	1.82619	0.868837	FOLR1
ENSG00000166689	0.04337	up	1.82602	0.868701	PLEKHA7
ENSG00000128262	0.0274766	up	1.82397	0.86708	POM121L9P
ENSG00000204789	0.0244051	up	1.82025	0.86414	ZNF204P
ENSG00000072832	0.00604536	up	1.81992	0.863871	CRMP1
ENSG00000107897	0.0155378	up	1.81782	0.862206	ACBD5
ENSG00000016082	0.00275147	up	1.81761	0.862043	ISL1
ENSG00000188869	0.0365115	up	1.8172	0.861717	TMC3
ENSG00000223414	0.00357749	up	1.81653	0.861184	LINC00473
ENSG00000140323	0.0160942	up	1.81175	0.857384	DISP2
ENSG00000183632	0.000332955	up	1.80578	0.852623	TP53TG3
ENSG00000233602	0.00695009	up	1.80562	0.852494	ERI3-IT1
ENSG00000251493	0.0119626	up	1.80463	0.8517	FOXD1
ENSG00000130477	0.00618292	up	1.80238	0.849906	UNC13A
ENSG00000233892	0.000221302	up	1.79702	0.845607	PAIP1P1
ENSG00000102003	0.00363342	up	1.7945	0.843581	SYP
ENSG00000228653	0.0308668	up	1.79426	0.84339	HNRNPCP7
ENSG00000261509	0.00169611	up	1.7923	0.841809	TP53TG3B
ENSG00000228288	0.00312976	up	1.79012	0.840058	PCAT6
ENSG00000128250	0.0333128	up	1.78671	0.837305	RFPL1
ENSG00000204624	0.00955287	up	1.78239	0.833812	PTCHD2
ENSG00000252910	0.00995306	up	1.77852	0.83068	RNU7-177P
ENSG00000183150	0.00120258	up	1.77622	0.828814	GPR19
ENSG00000162409	0.0389368	up	1.77594	0.828584	PRKAA2
ENSG00000148600	0.0464549	up	1.77588	0.828533	CDHR1
ENSG00000179476	0.00856115	up	1.7738	0.826847	C14orf28
ENSG00000130540	0.0162807	up	1.77212	0.825479	SULT4A1
ENSG00000165434	0.0311205	up	1.77205	0.825421	PGM2L1
ENSG00000169918	0.00127549	up	1.77029	0.823989	OTUD7A
ENSG00000051620	0.00181042	up	1.77012	0.823844	HEBP2
ENSG00000101000	0.00568683	up	1.76603	0.820511	PROCR
ENSG00000180071	0.00540899	up	1.76491	0.819591	ANKRD18A
ENSG00000125931	0.0119626	up	1.76291	0.817963	CITED1
ENSG00000163251	0.0128838	up	1.7627	0.817789	FZD5
ENSG00000132639	0.00661608	up	1.76113	0.816503	SNAP25
ENSG00000163958	0.00613816	up	1.76036	0.815867	ZDHHC19
ENSG00000064270	0.0305043	up	1.75841	0.814273	ATP2C2
ENSG00000266235	0.0235528	up	1.75776	0.813737	MIR3176
ENSG00000114023	0.000524066	up	1.75676	0.812918	FAM162A
ENSG00000173231	0.0235629	up	1.75655	0.812745	TERF1P1
ENSG00000185760	0.0126146	up	1.75527	0.811697	KCNQ5
ENSG00000114268	0.00743612	up	1.75494	0.811418	PFKFB4
ENSG00000182568	0.0109899	up	1.7547	0.811228	SATB1
ENSG00000196361	0.00180511	up	1.75415	0.810771	ELAVL3
ENSG00000229688	0.0228612	up	1.75359	0.810309	ISPD-AS1
ENSG00000095370	0.00524211	up	1.75291	0.809755	SH2D3C
ENSG00000164741	0.00073099	up	1.75221	0.809175	DLC1
ENSG00000114200	0.0081714	up	1.75142	0.808526	BCHE
ENSG00000243592	0.0086026	up	1.74978	0.807173	RPL17P22
ENSG00000119866	0.00100892	up	1.74849	0.806109	BCL11A
ENSG00000186862	0.0248864	up	1.74822	0.80589	PDZD7
ENSG00000198910	0.00947625	up	1.74262	0.801256	L1CAM
ENSG00000207561	0.00842514	up	1.7399	0.799003	MIR635
ENSG00000249491	0.0041439	up	1.73929	0.798497	EGFLAM-AS1
ENSG00000159399	7.73342e-05	up	1.73865	0.797965	HK2
ENSG00000166840	0.0198337	up	1.73646	0.796147	GLYATL1
ENSG00000189171	0.00330319	up	1.73633	0.796041	S100A13
ENSG00000147246	0.00546127	up	1.73548	0.795335	HTR2C
ENSG00000110328	0.0018736	up	1.73493	0.794879	GALNT18
ENSG00000253457	0.000763681	up	1.73328	0.793505	SMIM18
ENSG00000109851	0.0228648	up	1.73093	0.791548	DBX1
ENSG00000133937	0.0383956	up	1.72609	0.787508	GSC
ENSG00000229092	0.0455395	up	1.72452	0.786192	IGHV3-47
ENSG00000113196	0.00456889	up	1.72293	0.784867	HAND1
ENSG00000119946	0.00755524	up	1.72245	0.784462	CNNM1
ENSG00000091704	0.0426063	up	1.72031	0.782671	CPA1
ENSG00000214274	0.0354573	up	1.71985	0.782286	ANG
ENSG00000138735	0.0437668	up	1.71982	0.782254	PDE5A
ENSG00000154237	0.000249115	up	1.71773	0.780505	LRRK1
ENSG00000142675	0.0400672	up	1.71356	0.776998	CNKSR1
ENSG00000205456	0.0382295	up	1.71167	0.775404	TP53TG3D
ENSG00000104112	0.0058268	up	1.70827	0.772537	SCG3
ENSG00000154917	0.00785492	up	1.7048	0.7696	RAB6B
ENSG00000102043	0.013904	up	1.70444	0.769301	MTMR8
ENSG00000112715	0.002057	up	1.70406	0.768977	VEGFA
ENSG00000138769	0.0438363	up	1.70128	0.766618	CDKL2
ENSG00000077092	0.00430786	up	1.70025	0.765743	RARB
ENSG00000178343	0.0341278	up	1.69451	0.760867	SHISA3
ENSG00000077080	0.0372556	up	1.69403	0.760459	ACTL6B
ENSG00000185203	0.033924	up	1.68584	0.753469	WASIR1
ENSG00000117016	0.00622987	up	1.6852	0.752922	RIMS3
ENSG00000213201	0.03879	up	1.68481	0.752582	FABP5P10
ENSG00000205457	0.00143331	up	1.68055	0.74893	TP53TG3C
ENSG00000230992	0.025005	up	1.6777	0.746486	FAM201B
ENSG00000236570	0.0473651	up	1.6753	0.744422	RAD23BP1
ENSG00000155980	0.00760164	up	1.67052	0.740299	KIF5A
ENSG00000214944	0.000342828	up	1.67014	0.739966	ARHGEF28
ENSG00000100167	0.00313453	up	1.66911	0.73908	SEPT3
ENSG00000118263	0.00210089	up	1.66616	0.736529	KLF7
ENSG00000138316	0.00178756	up	1.66356	0.734274	ADAMTS14
ENSG00000131378	0.00233441	up	1.66066	0.731758	RFTN1
ENSG00000214076	0.0470675	up	1.66064	0.731738	CPSF1P1
ENSG00000254228	0.049528	up	1.66057	0.731678	IGHV3-42
ENSG00000104765	0.0352213	up	1.65695	0.728527	BNIP3L
ENSG00000149527	0.0103266	up	1.65587	0.72759	PLCH2
ENSG00000125744	0.0164311	up	1.65383	0.725812	RTN2
ENSG00000186106	0.0027172	up	1.65186	0.724092	ANKRD46
ENSG00000174749	0.0352689	up	1.65123	0.723542	C4orf32
ENSG00000198300	0.0146054	up	1.65013	0.722581	PEG3
ENSG00000141639	0.00872286	up	1.65011	0.722558	MAPK4
ENSG00000179456	0.00669798	up	1.64886	0.721465	ZBTB18
ENSG00000160145	0.000731476	up	1.64813	0.720826	KALRN
ENSG00000134333	0.0047254	up	1.64705	0.719882	LDHA
ENSG00000236577	0.0495079	up	1.64681	0.719672	SNRPGP14
ENSG00000164674	0.037577	up	1.64651	0.719413	SYTL3
ENSG00000226840	0.0334492	up	1.64373	0.716978	PAICSP3
ENSG00000072182	0.0249357	up	1.64179	0.715272	ASIC4
ENSG00000061337	0.0297083	up	1.64136	0.714894	LZTS1
ENSG00000141668	0.00357803	up	1.63882	0.712656	CBLN2
ENSG00000260903	0.0176598	up	1.63797	0.711908	XKR7
ENSG00000148408	0.00463869	up	1.63741	0.711416	CACNA1B
ENSG00000164638	0.00635785	up	1.63497	0.709265	SLC29A4
ENSG00000164294	0.00216025	up	1.62914	0.704114	GPX8
ENSG00000204779	0.0369831	up	1.62776	0.702886	FOXD4L5
ENSG00000072163	0.0049443	up	1.62648	0.701751	LIMS2
ENSG00000198870	0.0365895	up	1.62532	0.700722	C9orf96
ENSG00000176171	0.00155878	up	1.62462	0.700101	BNIP3
ENSG00000145920	0.0121056	up	1.62419	0.699716	CPLX2
ENSG00000141682	0.00625896	up	1.62283	0.698508	PMAIP1
ENSG00000147117	0.0198037	up	1.62155	0.69737	ZNF157
ENSG00000197358	0.00374934	up	1.6205	0.696437	BNIP3P1
ENSG00000171843	0.0247024	up	1.61405	0.690685	MLLT3
ENSG00000233718	0.0479092	up	1.61394	0.690587	MYCNOS
ENSG00000164116	0.00824295	up	1.61312	0.689858	GUCY1A3
ENSG00000128011	0.00895824	up	1.60955	0.686658	LRFN1
ENSG00000109163	0.02525	up	1.60877	0.685963	GNRHR
ENSG00000182985	0.00145152	up	1.6084	0.685623	CADM1
ENSG00000070388	0.045995	up	1.60825	0.685489	FGF22
ENSG00000198929	0.000505891	up	1.60602	0.683489	NOS1AP
ENSG00000187994	0.0369863	up	1.60574	0.683234	RINL
ENSG00000146216	0.0161778	up	1.60562	0.683134	TTBK1
ENSG00000165124	0.0292245	up	1.60445	0.682079	SVEP1
ENSG00000164061	0.00476551	up	1.60424	0.681892	BSN
ENSG00000105877	0.0154876	up	1.60322	0.680973	DNAH11
ENSG00000269699	0.00923081	up	1.6028	0.680591	ZIM2
ENSG00000111186	0.0035872	up	1.60193	0.679815	WNT5B
ENSG00000237149	0.00373028	up	1.60144	0.679366	ZNF503-AS2
ENSG00000241978	0.0010471	up	1.59896	0.677132	AKAP2
ENSG00000164418	0.04622	up	1.59632	0.67475	GRIK2
ENSG00000135605	0.0405046	up	1.59464	0.673227	TEC
ENSG00000258712	0.0459614	up	1.59152	0.670404	CXADRP2
ENSG00000131711	0.000875336	up	1.59001	0.669038	MAP1B
ENSG00000185090	0.0469154	up	1.58748	0.666741	MANEAL
ENSG00000132622	0.0328028	up	1.5864	0.665754	HSPA12B
ENSG00000005020	0.0401237	up	1.58292	0.662591	SKAP2
ENSG00000273473	0.00159392	up	1.58261	0.662308	LL09NC01-139C3.1
ENSG00000057294	0.0102871	up	1.58258	0.662276	PKP2
ENSG00000175093	0.0415656	up	1.58225	0.661974	SPSB4
ENSG00000235674	0.00101179	up	1.58174	0.661514	LDHAP2
ENSG00000119950	0.00739633	up	1.57876	0.658796	MXI1
ENSG00000248590	0.0277669	up	1.57758	0.657717	GLDCP1
ENSG00000064042	0.0170321	up	1.56989	0.650662	LIMCH1
ENSG00000260128	0.0469192	up	1.56643	0.647484	ULK4P2
ENSG00000174607	0.002772	up	1.56245	0.643808	UGT8
ENSG00000214338	0.0288209	up	1.5614	0.642843	SOGA3
ENSG00000213160	0.0393687	up	1.56044	0.641952	KLHL23
ENSG00000134602	0.0142194	up	1.56021	0.641745	MST4
ENSG00000268040	0.0496842	up	1.56003	0.641572	PRED62
ENSG00000145777	0.0187608	up	1.55938	0.64097	TSLP
ENSG00000122756	0.0291733	up	1.55845	0.640114	CNTFR
ENSG00000087258	0.0292468	up	1.55823	0.639911	GNAO1
ENSG00000184486	0.0417986	up	1.55739	0.639133	POU3F2
ENSG00000154118	0.0275981	up	1.55634	0.638154	JPH3
ENSG00000235500	0.00450112	up	1.55526	0.637156	SNX19P2
ENSG00000114739	0.00977255	up	1.55509	0.636996	ACVR2B
ENSG00000163412	0.00398641	up	1.55428	0.636245	EIF4E3
ENSG00000237198	0.00372399	up	1.55395	0.63594	FAM27E1
ENSG00000076826	0.00878387	up	1.55319	0.635233	CAMSAP3
ENSG00000206140	0.019434	up	1.55301	0.635066	TMEM191C
ENSG00000008735	0.0200417	up	1.54969	0.631977	MAPK8IP2
ENSG00000188322	0.00441161	up	1.54823	0.630617	SBK1
ENSG00000173320	0.0497025	up	1.5475	0.629942	STOX2
ENSG00000074527	0.0234054	up	1.5455	0.628078	NTN4
ENSG00000156959	0.0417013	up	1.54297	0.625707	LHFPL4
ENSG00000116990	0.012423	up	1.5424	0.625176	MYCL
ENSG00000162344	0.0332697	up	1.54163	0.624458	FGF19
ENSG00000176771	0.0494524	up	1.54044	0.623343	NCKAP5
ENSG00000090932	0.01772	up	1.5398	0.62274	DLL3
ENSG00000240122	0.00846106	up	1.53924	0.622221	FABP5P11
ENSG00000133069	0.0427434	up	1.5341	0.617393	TMCC2
ENSG00000105409	0.0107559	up	1.53004	0.613571	ATP1A3
ENSG00000135298	0.0476812	up	1.52993	0.613466	BAI3
ENSG00000103485	0.00416033	up	1.52934	0.612905	QPRT
ENSG00000187957	0.0315189	up	1.52767	0.611333	DNER
ENSG00000054277	0.0015628	up	1.52563	0.609403	OPN3
ENSG00000165655	0.00260038	up	1.52471	0.608533	ZNF503
ENSG00000152092	0.0239661	up	1.52423	0.608077	ASTN1
ENSG00000136997	0.0181854	up	1.52197	0.605937	MYC
ENSG00000153531	0.0175135	up	1.52154	0.605534	ADPRHL1
ENSG00000253910	0.0189321	up	1.51954	0.603635	PCDHGB2
ENSG00000147202	0.0368943	up	1.51698	0.601201	DIAPH2
ENSG00000234213	0.0146897	up	1.50957	0.594136	FHP1
ENSG00000075043	0.040047	up	1.50872	0.593325	KCNQ2
ENSG00000109133	0.00609169	up	1.50842	0.593038	TMEM33
ENSG00000185130	0.024074	up	1.50835	0.592969	HIST1H2BL
ENSG00000230584	0.0486525	up	1.50159	0.586488	CCT5P2
ENSG00000103723	0.023508	up	1.50122	0.586131	AP3B2
ENSG00000244556	0.0328012	up	1.50038	0.585328	ODCP
ENSG00000168852	0.0335937	up	1.49982	0.584785	TPTE2P5
ENSG00000237840	0.0484922	up	1.4956	0.580724	FAM21FP
ENSG00000172458	0.0404043	up	1.49454	0.579706	IL17D
ENSG00000039560	0.0328853	up	1.49316	0.578367	RAI14
ENSG00000106733	0.0484856	up	1.49311	0.578322	NMRK1
ENSG00000152430	0.00337393	up	1.49259	0.577818	BOLL
ENSG00000109339	0.0427798	up	1.49257	0.577798	MAPK10
ENSG00000174564	0.0144124	up	1.48871	0.574063	IL20RB
ENSG00000146094	0.0202528	up	1.48674	0.572156	DOK3
ENSG00000100285	0.0192572	up	1.48074	0.566317	NEFH
ENSG00000198825	0.0313763	up	1.47598	0.561669	INPP5F
ENSG00000256671	0.0400641	up	1.47496	0.560674	LIMS3L
ENSG00000172247	0.0436603	up	1.47443	0.560157	C1QTNF4
ENSG00000154822	0.0365417	up	1.46938	0.555211	PLCL2
ENSG00000164070	0.0487725	up	1.46787	0.553729	HSPA4L
ENSG00000101311	0.024671	up	1.46355	0.549469	FERMT1
ENSG00000130643	0.00633032	up	1.46188	0.54782	CALY
ENSG00000267352	0.0165442	up	1.45952	0.545491	SH3GL1P3
ENSG00000144485	0.0158	up	1.45852	0.544505	HES6
ENSG00000131242	0.0409877	up	1.45667	0.542673	RAB11FIP4
ENSG00000154655	0.0414446	up	1.45507	0.541093	L3MBTL4
ENSG00000219891	0.0364032	up	1.45487	0.540893	ZSCAN12P1
ENSG00000157851	0.0367286	up	1.45371	0.539742	DPYSL5
ENSG00000251349	0.0073269	up	1.45255	0.538587	MSANTD3-TMEFF1
ENSG00000128713	0.00421313	up	1.44609	0.532156	HOXD11
ENSG00000119973	0.0462341	up	1.44576	0.531829	PRLHR
ENSG00000137463	0.0312373	up	1.44442	0.530494	MGARP
ENSG00000144362	0.041248	up	1.44434	0.53041	PHOSPHO2
ENSG00000197977	0.0287333	up	1.44396	0.530027	ELOVL2
ENSG00000139187	0.0170589	up	1.44333	0.5294	KLRG1
ENSG00000165240	0.0129247	up	1.44286	0.528927	ATP7A
ENSG00000258818	0.02791	up	1.43986	0.525928	RNASE4
ENSG00000128710	0.0480006	up	1.43806	0.524125	HOXD10
ENSG00000254656	0.0257173	up	1.43742	0.523483	RTL1
ENSG00000129159	0.024636	up	1.4348	0.520845	KCNC1
ENSG00000164362	0.0156945	up	1.43373	0.519768	TERT
ENSG00000104313	0.0231958	up	1.42995	0.515966	EYA1
ENSG00000157927	0.0226661	up	1.42602	0.511994	RADIL
ENSG00000115266	0.0244421	up	1.41899	0.504863	APC2
ENSG00000101746	0.0382412	up	1.4189	0.504769	NOL4
ENSG00000060762	0.0109633	up	1.41422	0.500006	MPC1
ENSG00000188573	0.0434849	up	1.4124	0.498152	FBLL1
ENSG00000128203	0.0296499	up	1.41065	0.496356	ASPHD2
ENSG00000206203	0.0361355	up	1.4104	0.496105	TSSK2
ENSG00000258900	0.033865	up	1.41005	0.495746	HNRNPCP1
ENSG00000215910	0.0197885	up	1.40735	0.492983	C1orf167
ENSG00000213574	0.0242516	up	1.40265	0.488156	LDHAP5
ENSG00000149926	0.0382626	up	1.40065	0.486095	FAM57B
ENSG00000081026	0.0429928	up	1.39764	0.48299	MAGI3
ENSG00000118160	0.0295277	up	1.39226	0.477431	SLC8A2
ENSG00000181409	0.0151232	up	1.38801	0.473014	AATK
ENSG00000198947	0.0460839	up	1.38599	0.470912	DMD
ENSG00000171492	0.0215186	up	1.3842	0.469049	LRRC8D
ENSG00000073803	0.0212048	up	1.37809	0.462666	MAP3K13
ENSG00000261336	0.0441984	up	1.36124	0.444921	EIF4BP5
ENSG00000136153	0.0450905	up	1.36082	0.444477	LMO7
ENSG00000152492	0.0384765	up	1.35727	0.440704	CCDC50
ENSG00000214575	0.0404772	up	1.35269	0.43583	CPEB1
ENSG00000085491	0.0247245	up	1.35129	0.434337	SLC25A24
ENSG00000099365	0.0460671	up	1.34714	0.429897	STX1B
ENSG00000144057	0.0251704	up	1.33902	0.421181	ST6GAL2
ENSG00000114529	0.0395333	up	1.32332	0.404166	C3orf52
ENSG00000168310	0.0304924	down	-1.30988	-0.389436	IRF2
ENSG00000167992	0.0490755	down	-1.31406	-0.394027	VWCE
ENSG00000169122	0.0399256	down	-1.32979	-0.411203	FAM110B
ENSG00000112658	0.0412464	down	-1.33588	-0.417796	SRF
ENSG00000254245	0.0250566	down	-1.33747	-0.419507	PCDHGA3
ENSG00000228903	0.043639	down	-1.34355	-0.426051	RASA4CP
ENSG00000177628	0.0348431	down	-1.34885	-0.431734	GBA
ENSG00000108679	0.0331558	down	-1.34926	-0.432172	LGALS3BP
ENSG00000246985	0.0450625	down	-1.351	-0.434025	SOCS2-AS1
ENSG00000149328	0.0388408	down	-1.35116	-0.434197	GLB1L2
ENSG00000103647	0.0419039	down	-1.35371	-0.436915	CORO2B
ENSG00000141756	0.0211884	down	-1.35861	-0.442129	FKBP10
ENSG00000188157	0.0227786	down	-1.36099	-0.444658	AGRN
ENSG00000167106	0.0353367	down	-1.36645	-0.450437	FAM102A
ENSG00000136068	0.037723	down	-1.37074	-0.454954	FLNB
ENSG00000176978	0.0277284	down	-1.37415	-0.45854	DPP7
ENSG00000086730	0.0334231	down	-1.38081	-0.465514	LAT2
ENSG00000126709	0.0473754	down	-1.38259	-0.467376	IFI6
ENSG00000171298	0.0225219	down	-1.38423	-0.469084	GAA
ENSG00000216490	0.0484579	down	-1.38512	-0.470015	IFI30
ENSG00000140939	0.0285907	down	-1.38577	-0.470691	NOL3
ENSG00000075240	0.0443536	down	-1.38792	-0.472923	GRAMD4
ENSG00000146700	0.0311886	down	-1.39071	-0.47582	SRCRB4D
ENSG00000141424	0.0485237	down	-1.40138	-0.486846	SLC39A6
ENSG00000181218	0.0424815	down	-1.40188	-0.487362	HIST3H2A
ENSG00000189184	0.0468822	down	-1.40327	-0.488795	PCDH18
ENSG00000149499	0.0332927	down	-1.40404	-0.489585	EML3
ENSG00000164574	0.0411214	down	-1.40519	-0.490766	GALNT10
ENSG00000147509	0.0316117	down	-1.41175	-0.497484	RGS20
ENSG00000196963	0.0266865	down	-1.41176	-0.497491	PCDHB16
ENSG00000213928	0.0195927	down	-1.4118	-0.497535	IRF9
ENSG00000150347	0.0156582	down	-1.41336	-0.499127	ARID5B
ENSG00000214357	0.0148049	down	-1.41389	-0.499667	NEURL1B
ENSG00000130164	0.0324562	down	-1.41872	-0.504594	LDLR
ENSG00000139508	0.0411796	down	-1.4239	-0.50985	SLC46A3
ENSG00000189419	0.0254985	down	-1.43066	-0.516681	SPATA41
ENSG00000086200	0.0127266	down	-1.43562	-0.521679	IPO11
ENSG00000158458	0.0322563	down	-1.43602	-0.522078	NRG2
ENSG00000161642	0.0333512	down	-1.44314	-0.529215	ZNF385A
ENSG00000100299	0.0253004	down	-1.44619	-0.532254	ARSA
ENSG00000176438	0.00813713	down	-1.4464	-0.532465	SYNE3
ENSG00000147257	0.0111612	down	-1.44902	-0.535077	GPC3
ENSG00000197479	0.0233614	down	-1.44958	-0.535635	PCDHB11
ENSG00000237697	0.0186365	down	-1.45426	-0.540287	LINC00312
ENSG00000151067	0.0340579	down	-1.45476	-0.540783	CACNA1C
ENSG00000105612	0.0365673	down	-1.45786	-0.543851	DNASE2
ENSG00000087253	0.0387539	down	-1.45807	-0.544063	LPCAT2
ENSG00000142733	0.0120051	down	-1.46214	-0.548085	MAP3K6
ENSG00000182197	0.0181692	down	-1.46274	-0.548673	EXT1
ENSG00000185507	0.0289721	down	-1.46373	-0.549652	IRF7
ENSG00000138080	0.0378561	down	-1.46636	-0.552239	EMILIN1
ENSG00000116661	0.0361283	down	-1.46766	-0.553517	FBXO2
ENSG00000215572	0.0195227	down	-1.4685	-0.554345	ESRRAP1
ENSG00000030582	0.023344	down	-1.46883	-0.554665	GRN
ENSG00000011198	0.0109927	down	-1.4707	-0.556501	ABHD5
ENSG00000141314	0.0490984	down	-1.47144	-0.557234	RHBDL3
ENSG00000162783	0.0348412	down	-1.47149	-0.557277	IER5
ENSG00000242498	0.0150343	down	-1.47291	-0.558666	C15orf38
ENSG00000147421	0.0400316	down	-1.47344	-0.559192	HMBOX1
ENSG00000250264	0.0201459	down	-1.47486	-0.560579	TAP2
ENSG00000265072	0.0146952	down	-1.47547	-0.561174	MIR3652
ENSG00000166831	0.0125115	down	-1.47727	-0.562931	RBPMS2
ENSG00000105808	0.026309	down	-1.47737	-0.563034	RASA4
ENSG00000236502	0.0271473	down	-1.48023	-0.565825	SIX3-AS1
ENSG00000138083	0.0030998	down	-1.48219	-0.567735	SIX3
ENSG00000241399	0.0114888	down	-1.48242	-0.567953	CD302
ENSG00000204525	0.0341515	down	-1.48263	-0.568157	HLA-C
ENSG00000253540	0.021932	down	-1.48708	-0.572479	FAM86HP
ENSG00000204060	0.0400355	down	-1.48712	-0.572524	FOXO6
ENSG00000087076	0.0448345	down	-1.48931	-0.57464	HSD17B14
ENSG00000089199	0.0135306	down	-1.4895	-0.574824	CHGB
ENSG00000149809	0.0439812	down	-1.48987	-0.575183	TM7SF2
ENSG00000111252	0.00902138	down	-1.49008	-0.575386	SH2B3
ENSG00000184343	0.0290818	down	-1.49113	-0.576407	SRPK3
ENSG00000188906	0.0203009	down	-1.49114	-0.576413	LRRK2
ENSG00000235162	0.023719	down	-1.49256	-0.577788	C12orf75
ENSG00000156675	0.00254642	down	-1.4934	-0.578602	RAB11FIP1
ENSG00000149115	0.0199987	down	-1.49353	-0.578724	TNKS1BP1
ENSG00000145623	0.0202252	down	-1.49443	-0.579593	OSMR
ENSG00000160293	0.0337673	down	-1.49474	-0.579891	VAV2
ENSG00000130558	0.0223903	down	-1.50038	-0.585327	OLFM1
ENSG00000144802	0.0424197	down	-1.50251	-0.587375	NFKBIZ
ENSG00000161835	0.0293999	down	-1.50303	-0.587873	GRASP
ENSG00000170385	0.0263552	down	-1.50342	-0.588252	SLC30A1
ENSG00000172318	0.0422807	down	-1.50343	-0.58826	B3GALT1
ENSG00000171174	0.0159179	down	-1.50445	-0.589239	RBKS
ENSG00000125844	0.0187644	down	-1.50627	-0.590979	RRBP1
ENSG00000082781	0.0050399	down	-1.50671	-0.591403	ITGB5
ENSG00000168779	0.0408857	down	-1.50689	-0.591579	SHOX2
ENSG00000147852	0.00926372	down	-1.50746	-0.592118	VLDLR
ENSG00000148450	0.0144745	down	-1.5078	-0.592443	MSRB2
ENSG00000124588	0.027715	down	-1.5107	-0.595221	NQO2
ENSG00000126368	0.0257358	down	-1.51097	-0.595472	NR1D1
ENSG00000111348	0.0351442	down	-1.51285	-0.597267	ARHGDIB
ENSG00000156113	0.0156079	down	-1.51322	-0.597618	KCNMA1
ENSG00000117425	0.0242719	down	-1.5168	-0.601028	PTCH2
ENSG00000118804	0.00473398	down	-1.51797	-0.60214	FAM47E-STBD1
ENSG00000177697	0.0391241	down	-1.51872	-0.602853	CD151
ENSG00000272414	0.00286664	down	-1.52097	-0.604992	FAM47E
ENSG00000205090	0.00906374	down	-1.5212	-0.605206	TMEM240
ENSG00000103512	0.0124311	down	-1.52239	-0.606336	NOMO1
ENSG00000101439	0.0240972	down	-1.52253	-0.606466	CST3
ENSG00000099219	0.00145557	down	-1.52394	-0.607804	ERMP1
ENSG00000101213	0.0137609	down	-1.52454	-0.608374	PTK6
ENSG00000140545	0.0248236	down	-1.52607	-0.609824	MFGE8
ENSG00000148180	0.00418699	down	-1.52799	-0.611637	GSN
ENSG00000203952	0.00865044	down	-1.52868	-0.612284	CCDC160
ENSG00000168993	0.0246999	down	-1.52988	-0.613421	CPLX1
ENSG00000014257	0.0107049	down	-1.52995	-0.613488	ACPP
ENSG00000197467	0.0259645	down	-1.53158	-0.615017	COL13A1
ENSG00000064601	0.013045	down	-1.53225	-0.61565	CTSA
ENSG00000142549	0.013658	down	-1.53422	-0.617505	IGLON5
ENSG00000198838	0.0395766	down	-1.53517	-0.6184	RYR3
ENSG00000035664	0.0188351	down	-1.53647	-0.619617	DAPK2
ENSG00000171303	0.0470673	down	-1.53937	-0.622343	KCNK3
ENSG00000170145	0.00192245	down	-1.54025	-0.623164	SIK2
ENSG00000214063	0.0298733	down	-1.54097	-0.623837	TSPAN4
ENSG00000152229	0.00762135	down	-1.54123	-0.624083	PSTPIP2
ENSG00000137691	0.0476136	down	-1.54142	-0.624264	C11orf70
ENSG00000163531	0.0242648	down	-1.54275	-0.625506	NFASC
ENSG00000136574	0.0395493	down	-1.5428	-0.62555	GATA4
ENSG00000162729	0.0205777	down	-1.54317	-0.625898	IGSF8
ENSG00000158008	0.00359255	down	-1.54401	-0.626678	EXTL1
ENSG00000178401	0.00326834	down	-1.54495	-0.627564	DNAJC22
ENSG00000114737	0.00369556	down	-1.54592	-0.628462	CISH
ENSG00000168077	0.01261	down	-1.54812	-0.63052	SCARA3
ENSG00000170545	0.00979636	down	-1.55163	-0.633781	SMAGP
ENSG00000266972	0.0398852	down	-1.55189	-0.63403	LRRC37A9P
ENSG00000187720	0.0110797	down	-1.55446	-0.636412	THSD4
ENSG00000231925	0.00290927	down	-1.55762	-0.63934	TAPBP
ENSG00000237489	0.0371053	down	-1.55846	-0.640118	LINC00959
ENSG00000108821	0.0112127	down	-1.55914	-0.640753	COL1A1
ENSG00000126246	0.0413352	down	-1.56027	-0.641798	IGFLR1
ENSG00000160207	0.0095698	down	-1.56159	-0.643018	HSF2BP
ENSG00000163032	0.0106886	down	-1.5652	-0.646347	VSNL1
ENSG00000215875	0.0148534	down	-1.56849	-0.649376	ST13P20
ENSG00000113448	0.0423146	down	-1.5706	-0.651316	PDE4D
ENSG00000204632	0.0340954	down	-1.57121	-0.651876	HLA-G
ENSG00000204956	0.0322052	down	-1.57172	-0.65234	PCDHGA1
ENSG00000167703	0.0361098	down	-1.57214	-0.652725	SLC43A2
ENSG00000229851	0.0483268	down	-1.57234	-0.652911	ARSD-AS1
ENSG00000160097	0.0285997	down	-1.57307	-0.653587	FNDC5
ENSG00000099377	0.0135375	down	-1.57317	-0.653673	HSD3B7
ENSG00000125170	0.0385771	down	-1.57634	-0.656583	DOK4
ENSG00000100196	0.012194	down	-1.57651	-0.656734	KDELR3
ENSG00000186364	0.00552733	down	-1.57664	-0.656853	NUDT17
ENSG00000076356	0.00980878	down	-1.57809	-0.658178	PLXNA2
ENSG00000154734	0.00327237	down	-1.58032	-0.660217	ADAMTS1
ENSG00000170017	0.0241079	down	-1.58064	-0.660505	ALCAM
ENSG00000104870	0.005018	down	-1.58093	-0.660772	FCGRT
ENSG00000171219	0.0310927	down	-1.58285	-0.662525	CDC42BPG
ENSG00000171631	0.0321542	down	-1.5838	-0.663392	P2RY6
ENSG00000185100	0.011811	down	-1.58593	-0.66533	ADSSL1
ENSG00000182612	0.044738	down	-1.58643	-0.665788	TSPAN10
ENSG00000110628	0.0048449	down	-1.58727	-0.666551	SLC22A18
ENSG00000149218	0.00978824	down	-1.58809	-0.667289	ENDOD1
ENSG00000173281	0.00217227	down	-1.58844	-0.667615	PPP1R3B
ENSG00000163346	0.00108948	down	-1.58899	-0.668107	PBXIP1
ENSG00000122863	0.0373976	down	-1.59026	-0.669266	CHST3
ENSG00000071282	0.0257935	down	-1.59248	-0.671277	LMCD1
ENSG00000211454	0.0399326	down	-1.59358	-0.672275	AKR7L
ENSG00000168487	0.00659104	down	-1.59607	-0.674523	BMP1
ENSG00000087077	0.00934122	down	-1.59735	-0.675677	TRIP6
ENSG00000229124	0.0166747	down	-1.59978	-0.67787	VIM-AS1
ENSG00000176463	0.0159005	down	-1.60027	-0.678317	SLCO3A1
ENSG00000188313	0.00716499	down	-1.60094	-0.678919	PLSCR1
ENSG00000164867	0.0494471	down	-1.60106	-0.679031	NOS3
ENSG00000137834	0.0258799	down	-1.60222	-0.680069	SMAD6
ENSG00000130529	0.0102422	down	-1.60415	-0.681809	TRPM4
ENSG00000188859	0.00649673	down	-1.60513	-0.682691	FAM78B
ENSG00000134013	0.0237004	down	-1.60747	-0.684795	LOXL2
ENSG00000079102	0.00364923	down	-1.60759	-0.684903	RUNX1T1
ENSG00000004799	0.0120701	down	-1.60778	-0.685069	PDK4
ENSG00000151490	0.0172282	down	-1.60945	-0.686569	PTPRO
ENSG00000134326	0.0275647	down	-1.61106	-0.688014	CMPK2
ENSG00000198879	0.00313447	down	-1.61435	-0.690951	SFMBT2
ENSG00000135318	0.0173984	down	-1.61443	-0.691022	NT5E
ENSG00000241322	0.00742702	down	-1.61453	-0.691113	CDRT1
ENSG00000091262	0.0408272	down	-1.61572	-0.69218	ABCC6
ENSG00000146221	0.0224425	down	-1.61648	-0.692853	TCTE1
ENSG00000132386	0.00502919	down	-1.61731	-0.6936	SERPINF1
ENSG00000133083	0.00168681	down	-1.61746	-0.693735	DCLK1
ENSG00000105369	0.00150745	down	-1.61914	-0.695231	CD79A
ENSG00000148737	0.00559344	down	-1.61963	-0.695661	TCF7L2
ENSG00000026025	0.0100638	down	-1.62141	-0.697249	VIM
ENSG00000103226	0.00326394	down	-1.62314	-0.698785	NOMO3
ENSG00000088836	0.000783401	down	-1.62356	-0.699156	SLC4A11
ENSG00000140986	0.0326637	down	-1.62419	-0.699723	RPL3L
ENSG00000159958	0.0324815	down	-1.62477	-0.700237	TNFRSF13C
ENSG00000164307	0.00209163	down	-1.62685	-0.70208	ERAP1
ENSG00000204839	0.00929525	down	-1.63277	-0.707325	MROH6
ENSG00000126562	0.0370779	down	-1.63326	-0.707752	WNK4
ENSG00000100979	0.00861067	down	-1.63414	-0.708532	PLTP
ENSG00000183598	0.0121839	down	-1.63425	-0.708628	HIST2H3D
ENSG00000197153	0.0467433	down	-1.63547	-0.709702	HIST1H3J
ENSG00000250709	0.0159058	down	-1.6381	-0.71202	CCDC169-SOHLH2
ENSG00000165471	0.0172537	down	-1.6387	-0.712554	MBL2
ENSG00000105559	0.0324547	down	-1.64044	-0.71408	PLEKHA4
ENSG00000110427	0.000826362	down	-1.64229	-0.715711	KIAA1549L
ENSG00000133101	0.0180281	down	-1.64422	-0.717406	CCNA1
ENSG00000152056	0.0329337	down	-1.64542	-0.718452	AP1S3
ENSG00000187650	0.0195046	down	-1.64591	-0.718887	VMAC
ENSG00000143333	0.00405847	down	-1.6463	-0.719232	RGS16
ENSG00000136048	0.0225207	down	-1.6487	-0.721326	DRAM1
ENSG00000198053	0.0155212	down	-1.64972	-0.722221	SIRPA
ENSG00000178233	0.0494761	down	-1.65184	-0.724078	TMEM151B
ENSG00000062524	0.0049582	down	-1.65196	-0.724177	LTK
ENSG00000149305	0.00435845	down	-1.65407	-0.726021	HTR3B
ENSG00000119681	0.00328105	down	-1.65521	-0.727014	LTBP2
ENSG00000116396	0.0306203	down	-1.65689	-0.728474	KCNC4
ENSG00000106624	0.00941095	down	-1.65697	-0.728544	AEBP1
ENSG00000198598	0.0353115	down	-1.65759	-0.72909	MMP17
ENSG00000167123	0.00351888	down	-1.66079	-0.73187	CERCAM
ENSG00000162434	0.000628234	down	-1.66359	-0.734301	JAK1
ENSG00000186951	0.000523045	down	-1.66419	-0.734821	PPARA
ENSG00000168615	0.00598692	down	-1.66547	-0.735926	ADAM9
ENSG00000205879	0.0271245	down	-1.66596	-0.736352	FAM90A2P
ENSG00000177098	0.0209711	down	-1.66697	-0.737232	SCN4B
ENSG00000164403	0.019102	down	-1.66724	-0.737464	SHROOM1
ENSG00000146054	0.0264156	down	-1.67458	-0.743796	TRIM7
ENSG00000160951	0.0451815	down	-1.67579	-0.744843	PTGER1
ENSG00000135931	0.00623983	down	-1.67599	-0.74501	ARMC9
ENSG00000167074	0.0179198	down	-1.67664	-0.745575	TEF
ENSG00000008277	0.00940753	down	-1.67719	-0.746047	ADAM22
ENSG00000160472	0.000623015	down	-1.6772	-0.746055	TMEM190
ENSG00000124313	0.0251286	down	-1.68059	-0.748966	IQSEC2
ENSG00000121316	0.0111353	down	-1.68239	-0.750511	PLBD1
ENSG00000163513	0.00349649	down	-1.68349	-0.751453	TGFBR2
ENSG00000184156	0.00930113	down	-1.68375	-0.751677	KCNQ3
ENSG00000065717	0.0178094	down	-1.68706	-0.754514	TLE2
ENSG00000088808	0.0021445	down	-1.68875	-0.755954	PPP1R13B
ENSG00000147119	0.0187111	down	-1.68921	-0.756348	CHST7
ENSG00000091428	0.0131526	down	-1.68968	-0.756751	RAPGEF4
ENSG00000198324	0.0258281	down	-1.68979	-0.756841	FAM109A
ENSG00000142798	0.0056743	down	-1.6927	-0.75933	HSPG2
ENSG00000172216	0.0289332	down	-1.69325	-0.759798	CEBPB
ENSG00000111077	0.0329566	down	-1.69331	-0.759846	TENC1
ENSG00000160191	0.00304868	down	-1.69564	-0.761834	PDE9A
ENSG00000136052	0.0384116	down	-1.6969	-0.762903	SLC41A2
ENSG00000132970	0.00180015	down	-1.69842	-0.764191	WASF3
ENSG00000142156	0.00827518	down	-1.70298	-0.768064	COL6A1
ENSG00000062038	0.0367957	down	-1.70592	-0.770551	CDH3
ENSG00000070159	0.0021153	down	-1.70616	-0.770749	PTPN3
ENSG00000174938	0.0067099	down	-1.70792	-0.772238	SEZ6L2
ENSG00000164616	0.0351208	down	-1.70824	-0.772511	FBXL21
ENSG00000198753	0.00658916	down	-1.71041	-0.774338	PLXNB3
ENSG00000233325	0.0433407	down	-1.71264	-0.776219	MIPEPP3
ENSG00000187678	0.0090505	down	-1.71502	-0.778226	SPRY4
ENSG00000139438	0.0109369	down	-1.71586	-0.778931	FAM222A
ENSG00000252645	0.00682418	down	-1.7173	-0.780143	RNU7-111P
ENSG00000119686	0.00892353	down	-1.71828	-0.780961	FLVCR2
ENSG00000152104	0.00279007	down	-1.72268	-0.784655	PTPN14
ENSG00000152402	0.0487498	down	-1.72377	-0.785563	GUCY1A2
ENSG00000166401	0.00332528	down	-1.7295	-0.790357	SERPINB8
ENSG00000164946	0.0152414	down	-1.73148	-0.792006	FREM1
ENSG00000089159	0.0293536	down	-1.73212	-0.792541	PXN
ENSG00000172830	0.00324297	down	-1.73247	-0.792835	SSH3
ENSG00000139044	0.00748638	down	-1.73407	-0.794162	B4GALNT3
ENSG00000184916	0.0345369	down	-1.73553	-0.795373	JAG2
ENSG00000239183	0.0113802	down	-1.73608	-0.795831	SNORA84
ENSG00000128655	0.000555885	down	-1.73631	-0.796027	PDE11A
ENSG00000077327	0.0310409	down	-1.73675	-0.79639	SPAG6
ENSG00000130940	0.0289248	down	-1.73815	-0.797553	CASZ1
ENSG00000142700	0.000715148	down	-1.73883	-0.798113	DMRTA2
ENSG00000157617	0.000415588	down	-1.73979	-0.798916	C2CD2
ENSG00000133794	0.0031934	down	-1.74043	-0.799446	ARNTL
ENSG00000170891	0.0112684	down	-1.74059	-0.799575	CYTL1
ENSG00000146232	0.0311356	down	-1.74171	-0.800504	NFKBIE
ENSG00000183688	0.00487509	down	-1.74457	-0.802868	FAM101B
ENSG00000115107	0.0182864	down	-1.74503	-0.803248	STEAP3
ENSG00000106538	0.0380054	down	-1.74559	-0.803714	RARRES2
ENSG00000099814	0.0014813	down	-1.75485	-0.811345	CEP170B
ENSG00000181790	0.00821582	down	-1.75516	-0.811605	BAI1
ENSG00000185499	0.014138	down	-1.75906	-0.814802	MUC1
ENSG00000087245	0.00218461	down	-1.76126	-0.816605	MMP2
ENSG00000113645	0.00790202	down	-1.76128	-0.816628	WWC1
ENSG00000203722	0.00582873	down	-1.7613	-0.816642	RAET1G
ENSG00000183044	9.76942e-05	down	-1.76349	-0.818432	ABAT
ENSG00000257264	0.0109361	down	-1.76565	-0.820201	MIR3179-1
ENSG00000224418	0.016498	down	-1.76814	-0.82223	STK24-AS1
ENSG00000164100	0.0105563	down	-1.76827	-0.822342	NDST3
ENSG00000184530	0.0445152	down	-1.76864	-0.822639	C6orf58
ENSG00000132561	0.00312491	down	-1.76874	-0.822725	MATN2
ENSG00000125869	0.00771219	down	-1.7691	-0.823014	LAMP5
ENSG00000204580	0.00916692	down	-1.77118	-0.824713	DDR1
ENSG00000157890	0.0397224	down	-1.77246	-0.825752	MEGF11
ENSG00000008513	0.0229412	down	-1.77567	-0.828361	ST3GAL1
ENSG00000145217	0.00456425	down	-1.77588	-0.828538	SLC26A1
ENSG00000115884	0.00792916	down	-1.77763	-0.829953	SDC1
ENSG00000196549	0.0442997	down	-1.78017	-0.832017	MME
ENSG00000187808	0.00991556	down	-1.78162	-0.833193	SOWAHD
ENSG00000004399	0.00473793	down	-1.78317	-0.834444	PLXND1
ENSG00000172020	0.0120573	down	-1.78388	-0.835016	GAP43
ENSG00000005961	0.0012705	down	-1.78586	-0.836621	ITGA2B
ENSG00000163710	5.76563e-05	down	-1.78625	-0.836934	PCOLCE2
ENSG00000089127	0.000328409	down	-1.78644	-0.837085	OAS1
ENSG00000130508	0.000267891	down	-1.78685	-0.837421	PXDN
ENSG00000114251	0.00847608	down	-1.78753	-0.837963	WNT5A
ENSG00000179399	0.0122651	down	-1.79464	-0.843692	GPC5
ENSG00000102466	0.0199268	down	-1.79723	-0.845777	FGF14
ENSG00000133121	0.00103223	down	-1.80004	-0.848028	STARD13
ENSG00000130208	0.0166708	down	-1.80119	-0.84895	APOC1
ENSG00000018408	0.000391258	down	-1.80366	-0.850924	WWTR1
ENSG00000114019	0.00966143	down	-1.80387	-0.851097	AMOTL2
ENSG00000103316	0.00171581	down	-1.8045	-0.851599	CRYM
ENSG00000035403	0.000152765	down	-1.80491	-0.851925	VCL
ENSG00000157856	0.00347164	down	-1.80626	-0.853004	DRC1
ENSG00000141934	0.0109172	down	-1.80639	-0.853112	PPAP2C
ENSG00000142494	0.0114874	down	-1.80784	-0.85427	SLC47A1
ENSG00000114315	0.0429022	down	-1.80875	-0.854995	HES1
ENSG00000179954	0.00143475	down	-1.8102	-0.856147	SSC5D
ENSG00000102934	0.0214081	down	-1.81085	-0.856668	PLLP
ENSG00000173706	0.00114796	down	-1.81246	-0.857946	HEG1
ENSG00000187837	0.00342997	down	-1.81616	-0.86089	HIST1H1C
ENSG00000185989	0.00685553	down	-1.81897	-0.863119	RASA3
ENSG00000139292	0.010327	down	-1.81923	-0.863327	LGR5
ENSG00000188707	0.000289813	down	-1.8196	-0.863622	ZBED6CL
ENSG00000105329	0.019878	down	-1.82066	-0.864459	TGFB1
ENSG00000166922	0.00119921	down	-1.82094	-0.864683	SCG5
ENSG00000137825	0.0136901	down	-1.82381	-0.866954	ITPKA
ENSG00000136237	0.00288049	down	-1.82497	-0.867872	RAPGEF5
ENSG00000258655	0.00442863	down	-1.82594	-0.868637	ARHGAP5-AS1
ENSG00000123243	0.0115089	down	-1.82692	-0.869413	ITIH5
ENSG00000106333	0.00517116	down	-1.82749	-0.869862	PCOLCE
ENSG00000179299	0.00047149	down	-1.82842	-0.870594	NSUN7
ENSG00000071205	0.00158465	down	-1.82866	-0.870783	ARHGAP10
ENSG00000120669	0.0123622	down	-1.82948	-0.871432	SOHLH2
ENSG00000116254	0.0437764	down	-1.82981	-0.871696	CHD5
ENSG00000038002	0.000248801	down	-1.83412	-0.875088	AGA
ENSG00000159176	0.0329768	down	-1.83464	-0.875494	CSRP1
ENSG00000012171	0.047043	down	-1.84097	-0.880463	SEMA3B
ENSG00000198535	0.0128116	down	-1.84287	-0.881956	C2CD4A
ENSG00000151023	0.0292524	down	-1.84294	-0.882008	ENKUR
ENSG00000223953	0.00158652	down	-1.84634	-0.884668	C1QTNF5
ENSG00000131094	0.0160978	down	-1.84641	-0.884725	C1QL1
ENSG00000169242	0.000567399	down	-1.84812	-0.886061	EFNA1
ENSG00000197471	0.0317201	down	-1.84968	-0.887277	SPN
ENSG00000179588	0.0118978	down	-1.85254	-0.889503	ZFPM1
ENSG00000189280	0.00263506	down	-1.85309	-0.889934	GJB5
ENSG00000173535	0.0308824	down	-1.8535	-0.890253	TNFRSF10C
ENSG00000107485	0.000417232	down	-1.85616	-0.892321	GATA3
ENSG00000164949	0.000147376	down	-1.8576	-0.893442	GEM
ENSG00000106484	0.00026284	down	-1.86042	-0.895627	MEST
ENSG00000237033	0.0365661	down	-1.86152	-0.896479	CASP3P1
ENSG00000185101	0.0282136	down	-1.86161	-0.896554	ANO9
ENSG00000085117	0.0035518	down	-1.86178	-0.896679	CD82
ENSG00000102032	0.00241246	down	-1.86448	-0.898772	RENBP
ENSG00000119943	0.0148733	down	-1.86495	-0.899136	PYROXD2
ENSG00000135324	0.00548309	down	-1.86559	-0.899629	MRAP2
ENSG00000171798	0.0465218	down	-1.86762	-0.901198	KNDC1
ENSG00000090975	0.0151082	down	-1.868	-0.901496	PITPNM2
ENSG00000259159	0.0014063	down	-1.86973	-0.90283	MFRP
ENSG00000179104	6.76614e-05	down	-1.87125	-0.904005	TMTC2
ENSG00000075223	0.00755361	down	-1.8721	-0.904657	SEMA3C
ENSG00000185112	0.00257808	down	-1.87283	-0.905219	FAM43A
ENSG00000134508	0.00210239	down	-1.8729	-0.905272	CABLES1
ENSG00000198719	0.00083861	down	-1.87405	-0.90616	DLL1
ENSG00000204052	0.0300699	down	-1.87829	-0.909419	LRRC73
ENSG00000095739	0.00719282	down	-1.87838	-0.909491	BAMBI
ENSG00000235398	0.000979232	down	-1.87993	-0.910676	LINC00623
ENSG00000163975	0.00154698	down	-1.88054	-0.911147	MFI2
ENSG00000140564	0.0104505	down	-1.88111	-0.911583	FURIN
ENSG00000155011	0.00102066	down	-1.88206	-0.912314	DKK2
ENSG00000115129	0.00858817	down	-1.88211	-0.912354	TP53I3
ENSG00000112981	0.0473217	down	-1.88689	-0.916008	NME5
ENSG00000183971	0.0164506	down	-1.88958	-0.918062	NPW
ENSG00000132359	0.000925941	down	-1.89268	-0.920431	RAP1GAP2
ENSG00000146250	0.0106967	down	-1.89305	-0.92071	PRSS35
ENSG00000120162	0.00014695	down	-1.89312	-0.920763	MOB3B
ENSG00000189143	0.010938	down	-1.89476	-0.922013	CLDN4
ENSG00000169991	0.00489742	down	-1.89582	-0.922824	IFFO2
ENSG00000255650	0.00336413	down	-1.89735	-0.923984	FAM222A-AS1
ENSG00000125347	0.0271086	down	-1.90061	-0.926464	IRF1
ENSG00000168938	0.000871972	down	-1.90174	-0.927323	PPIC
ENSG00000079841	0.00758176	down	-1.90221	-0.92768	RIMS1
ENSG00000237676	0.0184683	down	-1.90482	-0.929657	RPL30P4
ENSG00000128016	0.00243112	down	-1.90502	-0.929805	ZFP36
ENSG00000116962	0.000481228	down	-1.9059	-0.930471	NID1
ENSG00000173267	4.11747e-05	down	-1.90832	-0.932304	SNCG
ENSG00000107736	0.00131943	down	-1.9092	-0.932965	CDH23
ENSG00000022267	6.43398e-05	down	-1.91029	-0.93379	FHL1
ENSG00000173705	0.0109031	down	-1.91541	-0.93765	SUSD5
ENSG00000181449	1.65707e-06	down	-1.91622	-0.938262	SOX2
ENSG00000241935	0.0254736	down	-1.91721	-0.939007	HOGA1
ENSG00000153029	0.000279896	down	-1.92171	-0.942389	MR1
ENSG00000165443	4.01036e-05	down	-1.9225	-0.94298	PHYHIPL
ENSG00000225774	0.0160685	down	-1.92274	-0.943165	SIRPAP1
ENSG00000100065	0.0201128	down	-1.92287	-0.943259	CARD10
ENSG00000176884	0.0240989	down	-1.92463	-0.944583	GRIN1
ENSG00000253953	0.0425329	down	-1.92508	-0.94492	PCDHGB4
ENSG00000076716	0.00586613	down	-1.92568	-0.945368	GPC4
ENSG00000240929	8.01053e-05	down	-1.92982	-0.948466	HIST2H2BB
ENSG00000049089	0.0277957	down	-1.93082	-0.949213	COL9A2
ENSG00000142173	0.00522537	down	-1.93496	-0.952302	COL6A2
ENSG00000272767	0.00447469	down	-1.9362	-0.953227	JMJD1C-AS1
ENSG00000186998	0.00425704	down	-1.93672	-0.953613	EMID1
ENSG00000145730	0.000217146	down	-1.93821	-0.954725	PAM
ENSG00000075651	0.0160591	down	-1.93917	-0.955436	PLD1
ENSG00000198570	0.0103086	down	-1.93934	-0.955565	RD3
ENSG00000224729	0.00150675	down	-1.94226	-0.957733	PCOLCE-AS1
ENSG00000170743	0.00446255	down	-1.94483	-0.959646	SYT9
ENSG00000257381	0.00550158	down	-1.94564	-0.960246	MIR3179-2
ENSG00000133401	0.0248413	down	-1.94626	-0.960704	PDZD2
ENSG00000135144	0.00658841	down	-1.94684	-0.961134	DTX1
ENSG00000116852	0.0173788	down	-1.9476	-0.961695	KIF21B
ENSG00000176720	0.0103879	down	-1.94951	-0.963113	BOK
ENSG00000104998	0.00621053	down	-1.94975	-0.963287	IL27RA
ENSG00000156687	0.0291796	down	-1.95005	-0.963514	UNC5D
ENSG00000179855	0.0148911	down	-1.95143	-0.96453	GIPC3
ENSG00000231784	0.0118516	down	-1.95263	-0.965421	DBIL5P
ENSG00000131981	0.00136863	down	-1.95339	-0.965979	LGALS3
ENSG00000182179	0.00523625	down	-1.95458	-0.966857	UBA7
ENSG00000156869	0.000283402	down	-1.95475	-0.966987	FRRS1
ENSG00000138615	0.0283031	down	-1.9573	-0.968863	CILP
ENSG00000159307	0.00259443	down	-1.95745	-0.968974	SCUBE1
ENSG00000145687	0.00100802	down	-1.95801	-0.96939	SSBP2
ENSG00000175356	0.029055	down	-1.96096	-0.971556	SCUBE2
ENSG00000183798	0.0287532	down	-1.9667	-0.975779	EMILIN3
ENSG00000170558	0.000243843	down	-1.9685	-0.977093	CDH2
ENSG00000146005	0.028077	down	-1.97103	-0.978946	PSD2
ENSG00000165475	0.00106209	down	-1.97254	-0.980053	CRYL1
ENSG00000172638	0.012824	down	-1.97403	-0.981146	EFEMP2
ENSG00000133687	0.00308538	down	-1.97533	-0.982092	TMTC1
ENSG00000069399	0.0256157	down	-1.9793	-0.984988	BCL3
ENSG00000183638	0.0244673	down	-1.9811	-0.986299	RP1L1
ENSG00000091409	0.000154119	down	-1.98271	-0.987475	ITGA6
ENSG00000235865	0.00563288	down	-1.98315	-0.987797	GSN-AS1
ENSG00000143842	0.00170956	down	-1.98612	-0.98995	SOX13
ENSG00000149489	0.000969126	down	-1.98672	-0.990386	ROM1
ENSG00000118946	0.00613582	down	-1.98702	-0.990604	PCDH17
ENSG00000117600	0.00545764	down	-1.98944	-0.99236	LPPR4
ENSG00000223345	0.0317895	down	-1.98969	-0.992545	HIST2H2BA
ENSG00000144218	0.0114965	down	-1.98994	-0.992724	AFF3
ENSG00000171522	0.0229471	down	-1.99001	-0.992775	PTGER4
ENSG00000089558	0.0362703	down	-1.99708	-0.997895	KCNH4
ENSG00000069431	0.000920017	down	-1.99861	-0.999	ABCC9
ENSG00000168610	0.00407286	down	-1.99957	-0.999693	STAT3
ENSG00000067082	0.000614223	down	-1.99978	-0.999845	KLF6
ENSG00000139117	0.034437	down	-2.00497	-1.00358	CPNE8
ENSG00000183114	0.00185386	down	-2.00785	-1.00565	FAM43B
ENSG00000124657	0.033904	down	-2.00802	-1.00578	OR2B6
ENSG00000166292	0.01449	down	-2.0093	-1.00669	TMEM100
ENSG00000026103	0.00429949	down	-2.00942	-1.00678	FAS
ENSG00000197406	0.0312754	down	-2.01086	-1.00781	DIO3
ENSG00000172159	0.00152287	down	-2.01727	-1.01241	FRMD3
ENSG00000071967	0.00581165	down	-2.01944	-1.01396	CYBRD1
ENSG00000204396	0.00666386	down	-2.02019	-1.01449	VWA7
ENSG00000108622	0.00237718	down	-2.02169	-1.01556	ICAM2
ENSG00000115363	0.0245837	down	-2.02184	-1.01567	EVA1A
ENSG00000154127	0.0103139	down	-2.02298	-1.01649	UBASH3B
ENSG00000127415	0.0164035	down	-2.02358	-1.01691	IDUA
ENSG00000060303	0.0233687	down	-2.02397	-1.01719	RPS17P5
ENSG00000140526	0.000145838	down	-2.02556	-1.01832	ABHD2
ENSG00000170873	0.016573	down	-2.02934	-1.02101	MTSS1
ENSG00000129675	0.00138384	down	-2.03859	-1.02757	ARHGEF6
ENSG00000164056	0.00104893	down	-2.04452	-1.03176	SPRY1
ENSG00000141441	0.00236052	down	-2.04465	-1.03186	GAREM
ENSG00000170485	0.00262818	down	-2.04702	-1.03353	NPAS2
ENSG00000138795	0.000348191	down	-2.04928	-1.03512	LEF1
ENSG00000153823	0.00586848	down	-2.04946	-1.03524	PID1
ENSG00000259400	0.00207735	down	-2.0535	-1.03809	ELMO2P1
ENSG00000130203	0.0414962	down	-2.05523	-1.0393	APOE
ENSG00000171724	0.00438009	down	-2.05642	-1.04014	VAT1L
ENSG00000167608	0.0285804	down	-2.05873	-1.04175	TMC4
ENSG00000255394	0.00266483	down	-2.06113	-1.04343	C8orf49
ENSG00000251402	0.0291234	down	-2.07044	-1.04994	FAM90A25P
ENSG00000003989	6.83666e-05	down	-2.07108	-1.05038	SLC7A2
ENSG00000164746	0.0227507	down	-2.07394	-1.05238	C7orf57
ENSG00000228808	0.00542636	down	-2.07411	-1.05249	HMGB3P4
ENSG00000092969	0.0271192	down	-2.07564	-1.05356	TGFB2
ENSG00000231473	0.0441584	down	-2.07664	-1.05425	LINC00441
ENSG00000147394	0.00263806	down	-2.07748	-1.05484	ZNF185
ENSG00000185565	0.00123929	down	-2.07754	-1.05488	LSAMP
ENSG00000163171	4.46435e-05	down	-2.08114	-1.05738	CDC42EP3
ENSG00000203818	0.00011354	down	-2.08789	-1.06205	HIST2H3PS2
ENSG00000160801	0.0149941	down	-2.09047	-1.06383	PTH1R
ENSG00000151320	0.00298665	down	-2.09101	-1.0642	AKAP6
ENSG00000125845	0.0299722	down	-2.09155	-1.06457	BMP2
ENSG00000161921	0.00465762	down	-2.09185	-1.06478	CXCL16
ENSG00000234880	0.0326668	down	-2.09823	-1.06917	LINC00163
ENSG00000108231	0.0216246	down	-2.10108	-1.07113	LGI1
ENSG00000178038	0.0191513	down	-2.10801	-1.07588	ALS2CL
ENSG00000243509	0.0137654	down	-2.1085	-1.07622	TNFRSF6B
ENSG00000007384	0.00241599	down	-2.11034	-1.07747	RHBDF1
ENSG00000225950	0.0076733	down	-2.11108	-1.07798	NTF4
ENSG00000204174	0.0257015	down	-2.11347	-1.07961	NPY4R
ENSG00000100336	0.00683804	down	-2.11414	-1.08007	APOL4
ENSG00000189212	0.0263943	down	-2.11606	-1.08138	DPY19L2P1
ENSG00000259753	0.01183	down	-2.11856	-1.08308	ITGB3
ENSG00000187244	0.022523	down	-2.11866	-1.08315	BCAM
ENSG00000106991	0.01386	down	-2.12325	-1.08627	ENG
ENSG00000146038	0.0393114	down	-2.12383	-1.08667	DCDC2
ENSG00000183778	0.010121	down	-2.12933	-1.0904	B3GALT5
ENSG00000128849	0.000531679	down	-2.12998	-1.09084	CGNL1
ENSG00000172889	0.00638368	down	-2.13116	-1.09164	EGFL7
ENSG00000120149	0.00883167	down	-2.13202	-1.09222	MSX2
ENSG00000171408	0.00237239	down	-2.13336	-1.09313	PDE7B
ENSG00000198939	0.038894	down	-2.13392	-1.09351	ZFP2
ENSG00000139832	0.0281609	down	-2.13398	-1.09355	RAB20
ENSG00000184384	0.00284267	down	-2.13519	-1.09436	MAML2
ENSG00000103489	0.00290999	down	-2.13704	-1.09562	XYLT1
ENSG00000123146	0.00359891	down	-2.13756	-1.09597	CD97
ENSG00000153214	5.95492e-05	down	-2.14335	-1.09987	TMEM87B
ENSG00000065989	0.00254713	down	-2.14587	-1.10156	PDE4A
ENSG00000129226	0.036389	down	-2.14636	-1.10189	CD68
ENSG00000053328	0.0118755	down	-2.1475	-1.10266	METTL24
ENSG00000131724	7.99355e-05	down	-2.14769	-1.10279	IL13RA1
ENSG00000118004	0.00202325	down	-2.15104	-1.10503	COLEC11
ENSG00000240668	0.00144419	down	-2.15346	-1.10666	KRT8P36
ENSG00000033122	0.0401131	down	-2.15773	-1.10951	LRRC7
ENSG00000137331	0.000621953	down	-2.16424	-1.11386	IER3
ENSG00000168140	0.00892146	down	-2.16538	-1.11462	VASN
ENSG00000213244	3.21864e-05	down	-2.16837	-1.11661	HIST2H3DP1
ENSG00000046774	0.00721475	down	-2.17052	-1.11804	MAGEC2
ENSG00000127990	1.52105e-05	down	-2.17145	-1.11866	SGCE
ENSG00000225117	0.0327471	down	-2.17147	-1.11867	ARSDP1
ENSG00000116981	0.0331069	down	-2.1743	-1.12055	NT5C1A
ENSG00000176170	0.0290867	down	-2.17638	-1.12193	SPHK1
ENSG00000175115	0.00341219	down	-2.17854	-1.12336	PACS1
ENSG00000225077	0.0478067	down	-2.18024	-1.12448	LINC00337
ENSG00000267156	0.0269336	down	-2.18048	-1.12464	TPMTP1
ENSG00000168060	0.0266512	down	-2.18083	-1.12488	NAALADL1
ENSG00000246898	0.0217459	down	-2.18165	-1.12542	LINC00920
ENSG00000112183	0.0207529	down	-2.18243	-1.12593	RBM24
ENSG00000167968	0.00365292	down	-2.18639	-1.12855	DNASE1L2
ENSG00000213305	0.032786	down	-2.19015	-1.13103	HNRNPCP6
ENSG00000029153	0.00381335	down	-2.19125	-1.13175	ARNTL2
ENSG00000159640	0.00221187	down	-2.1986	-1.13658	ACE
ENSG00000214595	0.0169059	down	-2.20756	-1.14245	EML6
ENSG00000143466	0.0311486	down	-2.20771	-1.14255	IKBKE
ENSG00000145147	0.0038372	down	-2.20852	-1.14308	SLIT2
ENSG00000134369	0.00115353	down	-2.21358	-1.14638	NAV1
ENSG00000212498	0.0430135	down	-2.21801	-1.14927	SNORD86
ENSG00000153976	0.0239878	down	-2.2216	-1.1516	HS3ST3A1
ENSG00000139329	0.00036295	down	-2.22333	-1.15273	LUM
ENSG00000166825	0.000275452	down	-2.2288	-1.15627	ANPEP
ENSG00000078269	0.000655628	down	-2.22908	-1.15645	SYNJ2
ENSG00000188004	0.0465897	down	-2.23265	-1.15876	C1orf204
ENSG00000128340	0.0319583	down	-2.2363	-1.16111	RAC2
ENSG00000229645	0.00104245	down	-2.23948	-1.16316	LINC00341
ENSG00000163075	0.0259636	down	-2.23983	-1.16339	PCDP1
ENSG00000005884	0.00376964	down	-2.24442	-1.16634	ITGA3
ENSG00000137077	0.00165769	down	-2.24586	-1.16727	CCL21
ENSG00000150275	0.000755302	down	-2.24795	-1.16861	PCDH15
ENSG00000050730	0.0048476	down	-2.24981	-1.1698	TNIP3
ENSG00000264813	0.00193296	down	-2.25041	-1.17019	ACE
ENSG00000149177	0.000131611	down	-2.25186	-1.17112	PTPRJ
ENSG00000204103	0.0040497	down	-2.25605	-1.1738	MAFB
ENSG00000053918	0.000838542	down	-2.25807	-1.17509	KCNQ1
ENSG00000198467	0.00262008	down	-2.26189	-1.17753	TPM2
ENSG00000107282	0.00154359	down	-2.26916	-1.18216	APBA1
ENSG00000140937	8.8932e-05	down	-2.26967	-1.18249	CDH11
ENSG00000205795	0.0106291	down	-2.27324	-1.18475	CYS1
ENSG00000170921	1.2851e-05	down	-2.28362	-1.19132	TANC2
ENSG00000156475	0.00046932	down	-2.28757	-1.19382	PPP2R2B
ENSG00000198576	0.0118141	down	-2.28962	-1.19511	ARC
ENSG00000184809	0.000572711	down	-2.29105	-1.19601	C21orf88
ENSG00000113504	0.00246374	down	-2.29109	-1.19604	SLC12A7
ENSG00000204264	0.00635256	down	-2.2914	-1.19623	PSMB8
ENSG00000124762	0.01479	down	-2.29518	-1.19861	CDKN1A
ENSG00000121039	0.00885839	down	-2.29528	-1.19867	RDH10
ENSG00000110680	0.0422711	down	-2.30056	-1.20198	CALCA
ENSG00000124126	0.00835589	down	-2.30561	-1.20515	PREX1
ENSG00000162545	0.000858901	down	-2.30798	-1.20663	CAMK2N1
ENSG00000154783	0.0325867	down	-2.30996	-1.20787	FGD5
ENSG00000165757	0.0159925	down	-2.31194	-1.2091	KIAA1462
ENSG00000255850	0.0278891	down	-2.31752	-1.21258	TMEM5-AS1
ENSG00000151388	0.012773	down	-2.31947	-1.21379	ADAMTS12
ENSG00000127418	0.0091559	down	-2.32183	-1.21526	FGFRL1
ENSG00000166979	0.00302909	down	-2.32215	-1.21546	EVA1C
ENSG00000113594	0.00724999	down	-2.32247	-1.21566	LIFR
ENSG00000225969	0.00138774	down	-2.32346	-1.21628	LINC00035
ENSG00000155511	0.00118161	down	-2.32368	-1.21641	GRIA1
ENSG00000196218	0.00752061	down	-2.32574	-1.21769	RYR1
ENSG00000129993	0.00889639	down	-2.3312	-1.22107	CBFA2T3
ENSG00000270141	0.00245091	down	-2.3416	-1.22749	TERC
ENSG00000185551	0.0044617	down	-2.34202	-1.22775	NR2F2
ENSG00000196622	0.00442916	down	-2.34293	-1.22831	RIMBP3
ENSG00000162614	0.0240586	down	-2.34725	-1.23097	NEXN
ENSG00000175505	0.000312877	down	-2.34993	-1.23262	CLCF1
ENSG00000101307	0.00537574	down	-2.35198	-1.23388	SIRPB1
ENSG00000132031	0.000383399	down	-2.35412	-1.23519	MATN3
ENSG00000073150	0.000492737	down	-2.35899	-1.23817	PANX2
ENSG00000151491	0.00117758	down	-2.36025	-1.23894	EPS8
ENSG00000132821	0.0140716	down	-2.36744	-1.24333	VSTM2L
ENSG00000170231	0.0190997	down	-2.37464	-1.24771	FABP6
ENSG00000143217	0.0414515	down	-2.37601	-1.24854	PVRL4
ENSG00000169432	0.0042913	down	-2.37687	-1.24906	SCN9A
ENSG00000162039	0.00687908	down	-2.37723	-1.24928	MEIOB
ENSG00000168899	0.0207513	down	-2.38182	-1.25206	VAMP5
ENSG00000130822	0.0426764	down	-2.39119	-1.25773	PNCK
ENSG00000105963	0.0434225	down	-2.39187	-1.25814	ADAP1
ENSG00000150457	0.00374689	down	-2.39646	-1.2609	LATS2
ENSG00000140839	0.0311572	down	-2.39914	-1.26252	CLEC18B
ENSG00000130751	0.0394755	down	-2.40647	-1.26692	NPAS1
ENSG00000111341	0.00018048	down	-2.40868	-1.26825	MGP
ENSG00000149557	0.0142736	down	-2.41133	-1.26983	FEZ1
ENSG00000164171	7.97537e-05	down	-2.41509	-1.27208	ITGA2
ENSG00000267365	0.0452773	down	-2.41961	-1.27477	KCNJ2-AS1
ENSG00000114270	0.000249539	down	-2.42141	-1.27585	COL7A1
ENSG00000107317	0.00113013	down	-2.42322	-1.27693	PTGDS
ENSG00000093072	0.00126597	down	-2.42704	-1.2792	CECR1
ENSG00000049283	0.00586897	down	-2.4295	-1.28066	EPN3
ENSG00000100095	0.00399964	down	-2.43782	-1.28559	SEZ6L
ENSG00000099338	0.00599308	down	-2.43912	-1.28636	CATSPERG
ENSG00000160838	0.0277222	down	-2.44017	-1.28698	LRRC71
ENSG00000134533	0.00369272	down	-2.44707	-1.29105	RERG
ENSG00000158714	0.0425557	down	-2.45239	-1.29419	SLAMF8
ENSG00000023171	6.75243e-06	down	-2.45441	-1.29537	GRAMD1B
ENSG00000101955	0.00127715	down	-2.45536	-1.29593	SRPX
ENSG00000104826	0.0381018	down	-2.46299	-1.30041	LHB
ENSG00000105278	0.0403919	down	-2.46339	-1.30065	ZFR2
ENSG00000140961	0.0190581	down	-2.46436	-1.30121	OSGIN1
ENSG00000231544	0.0138976	down	-2.46736	-1.30297	RSL24D1P11
ENSG00000184557	0.0136596	down	-2.46792	-1.30329	SOCS3
ENSG00000237693	0.000582347	down	-2.46955	-1.30425	IRGM
ENSG00000211591	0.0225497	down	-2.47048	-1.30479	MIR762
ENSG00000150556	0.0338771	down	-2.4718	-1.30556	LYPD6B
ENSG00000113140	0.000176024	down	-2.47391	-1.30679	SPARC
ENSG00000116741	0.00761706	down	-2.47502	-1.30744	RGS2
ENSG00000196277	9.50143e-05	down	-2.4879	-1.31493	GRM7
ENSG00000013619	0.000874094	down	-2.49303	-1.3179	MAMLD1
ENSG00000197459	0.00338288	down	-2.49449	-1.31875	HIST1H2BH
ENSG00000231528	0.00133659	down	-2.49624	-1.31976	FAM225A
ENSG00000143595	0.0046825	down	-2.49853	-1.32108	AQP10
ENSG00000256235	0.0017388	down	-2.49877	-1.32122	SMIM3
ENSG00000175318	0.0137312	down	-2.5025	-1.32337	GRAMD2
ENSG00000171310	0.0010386	down	-2.50484	-1.32472	CHST11
ENSG00000196154	0.000782885	down	-2.50586	-1.3253	S100A4
ENSG00000104848	0.0264867	down	-2.50966	-1.32749	KCNA7
ENSG00000001617	0.00361143	down	-2.51798	-1.33227	SEMA3F
ENSG00000145703	0.000408153	down	-2.52019	-1.33353	IQGAP2
ENSG00000225684	0.00106299	down	-2.52487	-1.33621	FAM225B
ENSG00000174059	0.00889637	down	-2.52667	-1.33724	CD34
ENSG00000188987	0.0348369	down	-2.53116	-1.3398	HIST1H4D
ENSG00000118985	0.00380992	down	-2.53151	-1.34	ELL2
ENSG00000105825	0.000496154	down	-2.53586	-1.34247	TFPI2
ENSG00000158104	0.0276835	down	-2.53838	-1.34391	HPD
ENSG00000196083	0.00412954	down	-2.53976	-1.34469	IL1RAP
ENSG00000105894	0.000152783	down	-2.54051	-1.34512	PTN
ENSG00000165061	0.0426736	down	-2.54075	-1.34525	ZMAT4
ENSG00000167011	0.035917	down	-2.55243	-1.35187	NAT16
ENSG00000187730	0.0136082	down	-2.55754	-1.35476	GABRD
ENSG00000110693	0.00465356	down	-2.56143	-1.35695	SOX6
ENSG00000198366	0.0129293	down	-2.56752	-1.36038	HIST1H3A
ENSG00000189292	0.0394383	down	-2.56983	-1.36167	FAM150B
ENSG00000119608	0.024271	down	-2.57205	-1.36292	PROX2
ENSG00000169439	1.8593e-06	down	-2.57752	-1.36598	SDC2
ENSG00000127528	0.0364302	down	-2.57821	-1.36637	KLF2
ENSG00000041982	0.00253264	down	-2.58442	-1.36984	TNC
ENSG00000180815	0.0190713	down	-2.58901	-1.3724	MAP3K15
ENSG00000163131	0.000289282	down	-2.58923	-1.37252	CTSS
ENSG00000171495	0.00454775	down	-2.59346	-1.37488	MROH2B
ENSG00000142871	0.00249857	down	-2.59883	-1.37786	CYR61
ENSG00000132481	0.0315684	down	-2.60015	-1.3786	TRIM47
ENSG00000171867	0.00118192	down	-2.60981	-1.38394	PRNP
ENSG00000168453	0.0106444	down	-2.60989	-1.38399	HR
ENSG00000198914	1.76601e-06	down	-2.61168	-1.38498	POU3F3
ENSG00000157335	0.015661	down	-2.61402	-1.38627	CLEC18C
ENSG00000127074	0.000395682	down	-2.61997	-1.38955	RGS13
ENSG00000250033	0.0434207	down	-2.65486	-1.40864	SLC7A11-AS1
ENSG00000123609	0.00330476	down	-2.65518	-1.40881	NMI
ENSG00000186453	0.00127139	down	-2.66999	-1.41683	FAM228A
ENSG00000160161	0.00169184	down	-2.67702	-1.42063	CILP2
ENSG00000152137	0.00365145	down	-2.68048	-1.42249	HSPB8
ENSG00000146242	1.49303e-06	down	-2.68056	-1.42253	TPBG
ENSG00000143382	0.00133949	down	-2.68202	-1.42332	ADAMTSL4
ENSG00000140563	0.00118	down	-2.68305	-1.42387	MCTP2
ENSG00000078579	0.0305686	down	-2.68593	-1.42542	FGF20
ENSG00000066468	3.13707e-05	down	-2.69534	-1.43047	FGFR2
ENSG00000135750	0.000108464	down	-2.69642	-1.43105	KCNK1
ENSG00000230251	0.0329089	down	-2.69755	-1.43165	PHBP4
ENSG00000119139	0.0025518	down	-2.69929	-1.43258	TJP2
ENSG00000122133	0.0427239	down	-2.70214	-1.4341	PAEP
ENSG00000130700	0.00747092	down	-2.70413	-1.43516	GATA5
ENSG00000121577	0.000929234	down	-2.70659	-1.43648	POPDC2
ENSG00000139410	0.0188932	down	-2.7102	-1.4384	SDSL
ENSG00000175820	0.012702	down	-2.71568	-1.44131	CCDC168
ENSG00000109956	0.00148032	down	-2.71811	-1.4426	B3GAT1
ENSG00000173210	0.0181514	down	-2.71963	-1.44341	ABLIM3
ENSG00000135926	0.00307084	down	-2.72286	-1.44512	TMBIM1
ENSG00000170989	0.0200354	down	-2.72339	-1.4454	S1PR1
ENSG00000114854	0.00346725	down	-2.74254	-1.45551	TNNC1
ENSG00000135409	0.0293019	down	-2.74273	-1.45561	AMHR2
ENSG00000163485	0.00719219	down	-2.74708	-1.4579	ADORA1
ENSG00000116774	0.000338783	down	-2.75204	-1.4605	OLFML3
ENSG00000104368	0.00149258	down	-2.75792	-1.46358	PLAT
ENSG00000151012	0.000735382	down	-2.76862	-1.46917	SLC7A11
ENSG00000171951	0.00160686	down	-2.76996	-1.46987	SCG2
ENSG00000186094	0.0467665	down	-2.77177	-1.47081	AGBL4
ENSG00000185201	0.00464835	down	-2.77405	-1.47199	IFITM2
ENSG00000140511	0.00429489	down	-2.79008	-1.48031	HAPLN3
ENSG00000074416	0.0278705	down	-2.80154	-1.48622	MGLL
ENSG00000106018	0.00058814	down	-2.81012	-1.49063	VIPR2
ENSG00000129596	1.07724e-05	down	-2.81096	-1.49106	CDO1
ENSG00000125398	7.7998e-05	down	-2.81131	-1.49124	SOX9
ENSG00000200966	0.0481244	down	-2.81168	-1.49143	RN7SKP87
ENSG00000013364	0.000195776	down	-2.81383	-1.49253	MVP
ENSG00000070404	0.00896952	down	-2.81478	-1.49302	FSTL3
ENSG00000132334	0.000133643	down	-2.81685	-1.49408	PTPRE
ENSG00000185761	0.00101322	down	-2.82355	-1.49751	ADAMTSL5
ENSG00000176510	0.0431897	down	-2.82998	-1.50079	OR10AC1P
ENSG00000111885	8.48235e-06	down	-2.83294	-1.5023	MAN1A1
ENSG00000066583	4.80779e-06	down	-2.83507	-1.50338	ISOC1
ENSG00000100867	0.0135993	down	-2.84024	-1.50601	DHRS2
ENSG00000130303	0.0274854	down	-2.84218	-1.507	BST2
ENSG00000203883	0.00702705	down	-2.8448	-1.50833	SOX18
ENSG00000135074	0.00203292	down	-2.84714	-1.50951	ADAM19
ENSG00000187134	0.000557156	down	-2.84818	-1.51004	AKR1C1
ENSG00000142627	0.00359413	down	-2.85279	-1.51237	EPHA2
ENSG00000150687	0.00274976	down	-2.85346	-1.51271	PRSS23
ENSG00000153789	0.0239154	down	-2.85557	-1.51378	FAM92B
ENSG00000156140	0.000963557	down	-2.85822	-1.51512	ADAMTS3
ENSG00000076706	0.00177306	down	-2.86565	-1.51886	MCAM
ENSG00000156049	0.0422584	down	-2.87574	-1.52393	GNA14
ENSG00000151364	0.0441836	down	-2.90512	-1.5386	KCTD14
ENSG00000120708	0.00334702	down	-2.90525	-1.53866	TGFBI
ENSG00000180440	0.000235556	down	-2.90575	-1.53891	SERTM1
ENSG00000116194	0.0443058	down	-2.90619	-1.53913	ANGPTL1
ENSG00000075275	0.000110317	down	-2.90706	-1.53956	CELSR1
ENSG00000159403	0.00165688	down	-2.90756	-1.53981	C1R
ENSG00000198963	0.00292895	down	-2.90847	-1.54026	RORB
ENSG00000068078	0.00373072	down	-2.92715	-1.5495	FGFR3
ENSG00000134817	0.00880559	down	-2.93442	-1.55308	APLNR
ENSG00000182983	0.0129753	down	-2.93678	-1.55424	ZNF662
ENSG00000167220	0.000592798	down	-2.93681	-1.55425	HDHD2
ENSG00000176769	0.0203871	down	-2.94196	-1.55678	TCERG1L
ENSG00000111339	0.0139662	down	-2.95225	-1.56182	ART4
ENSG00000073146	0.0245415	down	-2.96205	-1.56659	MOV10L1
ENSG00000141526	0.0103807	down	-2.96348	-1.56729	SLC16A3
ENSG00000226777	0.00836069	down	-2.96892	-1.56994	KIAA0125
ENSG00000145198	0.000154424	down	-2.97358	-1.5722	VWA5B2
ENSG00000168505	0.00218295	down	-2.98373	-1.57712	GBX2
ENSG00000130513	0.0065184	down	-2.98703	-1.57871	GDF15
ENSG00000128242	0.0192165	down	-2.99924	-1.5846	GAL3ST1
ENSG00000066248	0.0154699	down	-3.00097	-1.58543	NGEF
ENSG00000135744	0.000171269	down	-3.00679	-1.58823	AGT
ENSG00000130052	0.000317102	down	-3.00954	-1.58954	STARD8
ENSG00000180432	0.0308561	down	-3.01593	-1.5926	CYP8B1
ENSG00000109452	0.000944816	down	-3.01778	-1.59349	INPP4B
ENSG00000046653	0.000459901	down	-3.01827	-1.59372	GPM6B
ENSG00000149591	0.00488652	down	-3.01999	-1.59454	TAGLN
ENSG00000196139	0.000635852	down	-3.02336	-1.59615	AKR1C3
ENSG00000164136	0.00180847	down	-3.03917	-1.60368	IL15
ENSG00000261115	0.000478881	down	-3.0574	-1.61231	TMEM178B
ENSG00000106565	0.0221168	down	-3.07969	-1.62279	TMEM176B
ENSG00000102554	0.00207303	down	-3.08049	-1.62316	KLF5
ENSG00000125675	0.00428635	down	-3.08317	-1.62442	GRIA3
ENSG00000112773	0.00052593	down	-3.08411	-1.62485	FAM46A
ENSG00000159674	0.00257967	down	-3.09956	-1.63206	SPON2
ENSG00000124575	0.041211	down	-3.10121	-1.63283	HIST1H1D
ENSG00000163520	0.00196158	down	-3.11094	-1.63735	FBLN2
ENSG00000212766	0.00155204	down	-3.11131	-1.63752	LINC00277
ENSG00000075426	0.00476786	down	-3.11853	-1.64086	FOSL2
ENSG00000050628	0.00993708	down	-3.13279	-1.64745	PTGER3
ENSG00000119535	0.0382867	down	-3.13337	-1.64772	CSF3R
ENSG00000148677	0.00611334	down	-3.13559	-1.64874	ANKRD1
ENSG00000253092	0.00957851	down	-3.13722	-1.64949	SNORA81
ENSG00000168386	0.00365197	down	-3.14281	-1.65206	FILIP1L
ENSG00000146674	0.000456412	down	-3.15301	-1.65673	IGFBP3
ENSG00000152207	0.00370906	down	-3.17124	-1.66505	CYSLTR2
ENSG00000104856	0.00910918	down	-3.17289	-1.6658	RELB
ENSG00000169282	0.0024624	down	-3.18999	-1.67355	KCNAB1
ENSG00000163661	0.00265209	down	-3.1909	-1.67396	PTX3
ENSG00000184163	0.0129829	down	-3.1921	-1.67451	FAM132A
ENSG00000179921	0.000554968	down	-3.19286	-1.67485	GPBAR1
ENSG00000146376	0.0234319	down	-3.19406	-1.67539	ARHGAP18
ENSG00000172201	3.73603e-05	down	-3.20856	-1.68192	ID4
ENSG00000154153	8.74131e-05	down	-3.2226	-1.68822	FAM134B
ENSG00000089169	4.62048e-06	down	-3.22316	-1.68847	RPH3A
ENSG00000099769	0.0222093	down	-3.23273	-1.69276	IGFALS
ENSG00000069188	0.0108029	down	-3.2408	-1.69635	SDK2
ENSG00000235428	0.00994748	down	-3.24154	-1.69668	WI2-2998D17.2
ENSG00000169583	0.0376356	down	-3.24505	-1.69824	CLIC3
ENSG00000239830	0.0391701	down	-3.25237	-1.70149	RPS4XP22
ENSG00000184368	0.00169448	down	-3.25414	-1.70227	MAP7D2
ENSG00000182636	0.00328939	down	-3.26294	-1.70617	NDN
ENSG00000140557	8.45904e-05	down	-3.26557	-1.70734	ST8SIA2
ENSG00000183840	0.0495424	down	-3.26632	-1.70767	GPR39
ENSG00000122861	0.046049	down	-3.28458	-1.71571	PLAU
ENSG00000183801	0.0498276	down	-3.29858	-1.72185	OLFML1
ENSG00000182667	0.000452446	down	-3.29873	-1.72191	NTM
ENSG00000189409	0.00277328	down	-3.29952	-1.72226	MMP23B
ENSG00000183773	0.0120317	down	-3.30464	-1.72449	AIFM3
ENSG00000127324	0.000173097	down	-3.30956	-1.72664	TSPAN8
ENSG00000175084	0.0147945	down	-3.31114	-1.72733	DES
ENSG00000165966	0.000233168	down	-3.32803	-1.73467	PDZRN4
ENSG00000117595	0.000114354	down	-3.34028	-1.73997	IRF6
ENSG00000148411	0.000477341	down	-3.35646	-1.74694	NACC2
ENSG00000175899	0.00481679	down	-3.36227	-1.74944	A2M
ENSG00000233608	0.00456989	down	-3.37852	-1.75639	TWIST2
ENSG00000112333	0.0446896	down	-3.3797	-1.7569	NR2E1
ENSG00000103187	0.00401969	down	-3.38174	-1.75777	COTL1
ENSG00000157368	0.0311957	down	-3.38458	-1.75898	IL34
ENSG00000177694	0.000872451	down	-3.39444	-1.76317	NAALADL2
ENSG00000111490	0.0163665	down	-3.40456	-1.76747	TBC1D30
ENSG00000162490	0.00471856	down	-3.40648	-1.76828	DRAXIN
ENSG00000064012	0.00192531	down	-3.40697	-1.76849	CASP8
ENSG00000205592	0.00345511	down	-3.40912	-1.7694	MUC19
ENSG00000113916	0.0240204	down	-3.4105	-1.76999	BCL6
ENSG00000135362	0.000129624	down	-3.41905	-1.7736	PRR5L
ENSG00000173918	0.00194087	down	-3.41955	-1.77381	C1QTNF1
ENSG00000214290	0.00231216	down	-3.43989	-1.78236	COLCA2
ENSG00000265096	0.000557645	down	-3.44537	-1.78466	C1QTNF1-AS1
ENSG00000270704	0.0128451	down	-3.46035	-1.79092	SNORD64
ENSG00000164308	0.00179638	down	-3.47742	-1.79802	ERAP2
ENSG00000182575	0.0323202	down	-3.48663	-1.80183	NXPH3
ENSG00000215218	5.67871e-05	down	-3.50455	-1.80923	UBE2QL1
ENSG00000107742	0.000499024	down	-3.52738	-1.8186	SPOCK2
ENSG00000074590	0.00091801	down	-3.53245	-1.82067	NUAK1
ENSG00000144278	0.000748236	down	-3.53261	-1.82073	GALNT13
ENSG00000124191	0.0045261	down	-3.55819	-1.83114	TOX2
ENSG00000160712	0.003115	down	-3.56786	-1.83506	IL6R
ENSG00000117115	0.0306122	down	-3.57008	-1.83595	PADI2
ENSG00000196482	6.47925e-05	down	-3.57414	-1.8376	ESRRG
ENSG00000103335	0.0016051	down	-3.57415	-1.8376	PIEZO1
ENSG00000120885	0.00102395	down	-3.59138	-1.84454	CLU
ENSG00000184347	6.51744e-05	down	-3.59277	-1.8451	SLIT3
ENSG00000006327	0.00444496	down	-3.60257	-1.84902	TNFRSF12A
ENSG00000215914	0.00293006	down	-3.60735	-1.85094	MMP23A
ENSG00000006210	0.00121693	down	-3.62241	-1.85695	CX3CL1
ENSG00000113396	4.25997e-05	down	-3.63414	-1.86161	SLC27A6
ENSG00000196739	0.0179969	down	-3.64021	-1.86402	COL27A1
ENSG00000188488	0.0107806	down	-3.6438	-1.86544	SERPINA5
ENSG00000142089	0.00408061	down	-3.64656	-1.86654	IFITM3
ENSG00000122877	0.00158467	down	-3.66668	-1.87447	EGR2
ENSG00000115155	0.00133714	down	-3.69007	-1.88365	OTOF
ENSG00000107611	0.000206832	down	-3.69904	-1.88715	CUBN
ENSG00000180611	9.04689e-06	down	-3.7239	-1.89681	MB21D2
ENSG00000122585	0.000513059	down	-3.72993	-1.89915	NPY
ENSG00000056558	0.00111778	down	-3.73109	-1.8996	TRAF1
ENSG00000253304	0.00125957	down	-3.75178	-1.90757	TMEM200B
ENSG00000113070	0.000951544	down	-3.76266	-1.91175	HBEGF
ENSG00000071575	1.34642e-06	down	-3.77154	-1.91515	TRIB2
ENSG00000162631	0.000112992	down	-3.77802	-1.91763	NTNG1
ENSG00000138193	0.000154665	down	-3.78604	-1.92069	PLCE1
ENSG00000077279	0.000458564	down	-3.78617	-1.92074	DCX
ENSG00000260802	0.0367601	down	-3.79645	-1.92465	LINC00890
ENSG00000144847	0.000129012	down	-3.79948	-1.9258	IGSF11
ENSG00000156466	0.00171898	down	-3.80844	-1.9292	GDF6
ENSG00000125879	0.029674	down	-3.83591	-1.93957	OTOR
ENSG00000075643	0.00021107	down	-3.84353	-1.94243	MOCOS
ENSG00000196337	0.000203536	down	-3.87223	-1.95317	CGB7
ENSG00000180801	5.91668e-05	down	-3.87862	-1.95554	ARSJ
ENSG00000169860	0.00140227	down	-3.88206	-1.95682	P2RY1
ENSG00000222047	0.00559728	down	-3.88348	-1.95735	C10orf55
ENSG00000162654	2.49344e-06	down	-3.89215	-1.96057	GBP4
ENSG00000158270	0.0141092	down	-3.89676	-1.96227	COLEC12
ENSG00000166106	0.00642714	down	-3.89709	-1.9624	ADAMTS15
ENSG00000180767	0.00907929	down	-3.89986	-1.96342	CHST13
ENSG00000144668	1.01461e-05	down	-3.91659	-1.9696	ITGA9
ENSG00000168994	0.00118332	down	-3.93421	-1.97607	PXDC1
ENSG00000166147	0.000447355	down	-3.95244	-1.98274	FBN1
ENSG00000132164	0.0120735	down	-3.99936	-1.99977	SLC6A11
ENSG00000248690	0.00843606	down	-4.00125	-2.00045	HAS2-AS1
ENSG00000106038	6.9214e-05	down	-4.03858	-2.01385	EVX1
ENSG00000156564	0.0251247	down	-4.04195	-2.01505	LRFN2
ENSG00000151572	0.000178691	down	-4.05455	-2.01954	ANO4
ENSG00000101695	0.00815472	down	-4.05491	-2.01967	RNF125
ENSG00000183715	0.00368225	down	-4.08953	-2.03194	OPCML
ENSG00000169871	4.23918e-05	down	-4.11121	-2.03956	TRIM56
ENSG00000182771	2.8836e-06	down	-4.12344	-2.04385	GRID1
ENSG00000154065	0.00932955	down	-4.1486	-2.05263	ANKRD29
ENSG00000160307	0.000671269	down	-4.17435	-2.06155	S100B
ENSG00000182463	0.00387038	down	-4.17557	-2.06197	TSHZ2
ENSG00000185585	0.00614932	down	-4.1865	-2.06574	OLFML2A
ENSG00000215612	0.0173394	down	-4.19818	-2.06976	HMX1
ENSG00000079819	0.0304868	down	-4.21336	-2.07497	EPB41L2
ENSG00000132932	0.0132268	down	-4.21863	-2.07677	ATP8A2
ENSG00000150594	0.00248363	down	-4.24459	-2.08563	ADRA2A
ENSG00000160223	0.0162418	down	-4.25258	-2.08834	ICOSLG
ENSG00000131080	0.000126695	down	-4.25731	-2.08994	EDA2R
ENSG00000099256	0.000224357	down	-4.2727	-2.09515	PRTFDC1
ENSG00000160190	0.000623175	down	-4.28315	-2.09867	SLC37A1
ENSG00000185885	0.042042	down	-4.28503	-2.0993	IFITM1
ENSG00000140853	5.95661e-05	down	-4.28794	-2.10028	NLRC5
ENSG00000153064	0.000431328	down	-4.30935	-2.10747	BANK1
ENSG00000184371	0.000107124	down	-4.3478	-2.12029	CSF1
ENSG00000168497	0.00129371	down	-4.35428	-2.12243	SDPR
ENSG00000145824	0.00561937	down	-4.35503	-2.12268	CXCL14
ENSG00000143369	0.00251809	down	-4.35767	-2.12356	ECM1
ENSG00000148400	0.000437024	down	-4.35884	-2.12394	NOTCH1
ENSG00000110002	0.00145235	down	-4.39689	-2.13648	VWA5A
ENSG00000162670	0.0133919	down	-4.39784	-2.13679	BRINP3
ENSG00000148848	3.62516e-06	down	-4.41363	-2.14196	ADAM12
ENSG00000136869	0.000214213	down	-4.43051	-2.14747	TLR4
ENSG00000105371	0.00282992	down	-4.44158	-2.15107	ICAM4
ENSG00000125851	0.000136873	down	-4.45284	-2.15473	PCSK2
ENSG00000069535	0.000118828	down	-4.46171	-2.1576	MAOB
ENSG00000183908	0.000970508	down	-4.46989	-2.16024	LRRC55
ENSG00000113494	0.0382012	down	-4.47888	-2.16314	PRLR
ENSG00000119917	0.0057858	down	-4.49172	-2.16727	IFIT3
ENSG00000095713	0.00329702	down	-4.49269	-2.16758	CRTAC1
ENSG00000137462	0.0460067	down	-4.49978	-2.16985	TLR2
ENSG00000203805	0.00251511	down	-4.5018	-2.1705	PPAPDC1A
ENSG00000105737	3.05721e-05	down	-4.54611	-2.18463	GRIK5
ENSG00000170412	0.000750296	down	-4.56803	-2.19157	GPRC5C
ENSG00000162645	0.000198783	down	-4.5868	-2.19749	GBP2
ENSG00000179082	0.00466736	down	-4.59149	-2.19896	C9orf106
ENSG00000027644	0.000306597	down	-4.61243	-2.20553	INSRR
ENSG00000028137	0.0117957	down	-4.6129	-2.20567	TNFRSF1B
ENSG00000171102	0.000683161	down	-4.64268	-2.21496	OBP2B
ENSG00000197935	0.00132934	down	-4.64862	-2.2168	ZNF311
ENSG00000196196	0.000537664	down	-4.66264	-2.22115	HRCT1
ENSG00000104518	0.00221805	down	-4.68604	-2.22837	GSDMD
ENSG00000099250	2.50761e-05	down	-4.71121	-2.2361	NRP1
ENSG00000198400	0.000171173	down	-4.72769	-2.24114	NTRK1
ENSG00000164619	0.00426622	down	-4.73	-2.24184	BMPER
ENSG00000138650	0.00010802	down	-4.73713	-2.24401	PCDH10
ENSG00000068878	0.000367089	down	-4.76689	-2.25305	PSME4
ENSG00000175294	0.00878317	down	-4.77545	-2.25564	CATSPER1
ENSG00000166960	0.00398455	down	-4.79305	-2.26095	CCDC178
ENSG00000150471	0.000527032	down	-4.81195	-2.26662	LPHN3
ENSG00000172061	0.00131179	down	-4.83344	-2.27305	LRRC15
ENSG00000205363	0.00785824	down	-4.84786	-2.27735	C15orf59
ENSG00000165507	0.00421996	down	-4.86744	-2.28316	C10orf10
ENSG00000101282	0.0133566	down	-4.88739	-2.28906	RSPO4
ENSG00000170500	5.92819e-06	down	-4.89087	-2.29009	LONRF2
ENSG00000184226	9.60919e-05	down	-4.91105	-2.29603	PCDH9
ENSG00000151632	0.000413416	down	-4.92402	-2.29984	AKR1C2
ENSG00000136546	0.00632961	down	-4.92543	-2.30025	SCN7A
ENSG00000173947	0.00969439	down	-4.94539	-2.30608	PIFO
ENSG00000118515	0.000421378	down	-4.94959	-2.30731	SGK1
ENSG00000081237	0.000334973	down	-4.9792	-2.31591	PTPRC
ENSG00000081138	0.00192677	down	-4.98403	-2.31731	CDH7
ENSG00000107147	0.00125847	down	-4.99681	-2.32101	KCNT1
ENSG00000166033	6.67122e-05	down	-5.09694	-2.34963	HTRA1
ENSG00000149596	0.0235199	down	-5.09721	-2.34971	JPH2
ENSG00000231419	0.0085271	down	-5.09765	-2.34983	LINC00689
ENSG00000128564	0.00186653	down	-5.11785	-2.35554	VGF
ENSG00000175264	0.00864734	down	-5.1311	-2.35927	CHST1
ENSG00000006283	0.000468371	down	-5.17734	-2.37221	CACNA1G
ENSG00000180730	0.0109253	down	-5.19038	-2.37584	SHISA2
ENSG00000150551	0.00127343	down	-5.19653	-2.37755	LYPD1
ENSG00000142279	0.000112584	down	-5.24185	-2.39008	WTIP
ENSG00000170345	0.000815209	down	-5.24563	-2.39112	FOS
ENSG00000183654	7.54424e-05	down	-5.25154	-2.39274	MARCH11
ENSG00000181649	0.00486843	down	-5.25647	-2.3941	PHLDA2
ENSG00000170961	0.000532856	down	-5.27568	-2.39936	HAS2
ENSG00000113763	0.0155424	down	-5.35279	-2.42029	UNC5A
ENSG00000123700	0.000310709	down	-5.35976	-2.42217	KCNJ2
ENSG00000119283	0.00125754	down	-5.36505	-2.42359	TRIM67
ENSG00000102010	8.43733e-07	down	-5.38203	-2.42815	BMX
ENSG00000174343	0.0338701	down	-5.39768	-2.43234	CHRNA9
ENSG00000160188	0.000910572	down	-5.39811	-2.43245	RSPH1
ENSG00000196542	0.000398649	down	-5.41708	-2.43752	SPTSSB
ENSG00000107562	0.00150033	down	-5.42894	-2.44067	CXCL12
ENSG00000211899	0.00116422	down	-5.43401	-2.44202	IGHM
ENSG00000134516	0.000695891	down	-5.46352	-2.44983	DOCK2
ENSG00000183508	0.0022321	down	-5.58346	-2.48116	FAM46C
ENSG00000117226	0.00341053	down	-5.60843	-2.4876	GBP3
ENSG00000182118	0.000219037	down	-5.61064	-2.48816	FAM89A
ENSG00000184838	1.15757e-05	down	-5.61075	-2.48819	PRR16
ENSG00000165323	0.000331473	down	-5.62003	-2.49058	FAT3
ENSG00000120217	0.000224452	down	-5.62247	-2.4912	CD274
ENSG00000152583	0.000156982	down	-5.64562	-2.49713	SPARCL1
ENSG00000132938	0.00809953	down	-5.68703	-2.50768	MTUS2
ENSG00000169715	0.00304005	down	-5.68949	-2.5083	MT1E
ENSG00000145794	0.00160898	down	-5.71686	-2.51522	MEGF10
ENSG00000269113	0.0139132	down	-5.76306	-2.52684	TRABD2B
ENSG00000109205	0.00895725	down	-5.792	-2.53406	ODAM
ENSG00000168394	0.00071112	down	-5.88022	-2.55587	TAP1
ENSG00000213171	0.000626642	down	-5.89636	-2.55983	LINGO4
ENSG00000169247	0.000922919	down	-5.91726	-2.56493	SH3TC2
ENSG00000019991	9.16852e-05	down	-5.93441	-2.56911	HGF
ENSG00000170627	0.00497031	down	-5.93672	-2.56967	GTSF1
ENSG00000124134	0.00272042	down	-6.0129	-2.58806	KCNS1
ENSG00000227184	0.000281063	down	-6.02464	-2.59088	EPPK1
ENSG00000207739	0.00203412	down	-6.0342	-2.59316	MIR218-2
ENSG00000077238	0.00441767	down	-6.04683	-2.59618	IL4R
ENSG00000197134	0.00667311	down	-6.12684	-2.61514	ZNF257
ENSG00000132321	1.72649e-05	down	-6.19705	-2.63158	IQCA1
ENSG00000161638	0.00187156	down	-6.27089	-2.64867	ITGA5
ENSG00000145244	0.000129362	down	-6.28821	-2.65265	CORIN
ENSG00000106366	0.00680786	down	-6.30242	-2.65591	SERPINE1
ENSG00000110841	3.27046e-05	down	-6.38929	-2.67566	PPFIBP1
ENSG00000164176	0.000154501	down	-6.40257	-2.67865	EDIL3
ENSG00000176845	0.00100113	down	-6.41937	-2.68243	METRNL
ENSG00000221866	2.39795e-05	down	-6.43316	-2.68553	PLXNA4
ENSG00000074410	0.000139294	down	-6.44414	-2.68799	CA12
ENSG00000082397	0.00957437	down	-6.5014	-2.70075	EPB41L3
ENSG00000177469	0.00187376	down	-6.53603	-2.70841	PTRF
ENSG00000170382	0.0282749	down	-6.55325	-2.71221	LRRN2
ENSG00000122136	0.0154068	down	-6.67466	-2.73869	OBP2A
ENSG00000128283	0.00284034	down	-6.70392	-2.74501	CDC42EP1
ENSG00000108846	4.41367e-06	down	-6.7764	-2.76052	ABCC3
ENSG00000177706	0.00233078	down	-6.88371	-2.78319	FAM20C
ENSG00000268894	0.000189631	down	-6.94045	-2.79503	PLCE1-AS1
ENSG00000137033	0.000293455	down	-6.94106	-2.79516	IL33
ENSG00000129244	0.000261781	down	-6.95681	-2.79843	ATP1B2
ENSG00000163545	0.0256499	down	-6.98579	-2.80442	NUAK2
ENSG00000197461	0.0147074	down	-7.06426	-2.82054	PDGFA
ENSG00000155792	0.000154974	down	-7.07511	-2.82275	DEPTOR
ENSG00000170439	0.0117403	down	-7.12862	-2.83362	METTL7B
ENSG00000144063	0.00347382	down	-7.37963	-2.88355	MALL
ENSG00000187498	6.2546e-07	down	-7.38889	-2.88536	COL4A1
ENSG00000078401	0.0337959	down	-7.41544	-2.89053	EDN1
ENSG00000188015	2.39e-05	down	-7.45565	-2.89833	S100A3
ENSG00000179520	0.0024624	down	-7.54061	-2.91468	SLC17A8
ENSG00000174236	2.09363e-06	down	-7.62691	-2.9311	REP15
ENSG00000134871	2.03645e-05	down	-7.63288	-2.93223	COL4A2
ENSG00000196639	0.00115659	down	-7.90231	-2.98228	HRH1
ENSG00000124019	0.00103542	down	-7.90571	-2.9829	FAM124B
ENSG00000091490	2.54283e-05	down	-7.91446	-2.98449	SEL1L3
ENSG00000168824	0.000166751	down	-8.01322	-3.00238	NSG1
ENSG00000158089	8.75013e-05	down	-8.02798	-3.00504	GALNT14
ENSG00000241344	0.00773363	down	-8.06292	-3.0113	RPL21P47
ENSG00000188643	0.000851903	down	-8.08213	-3.01474	S100A16
ENSG00000027869	0.00586549	down	-8.28889	-3.05118	SH2D2A
ENSG00000091129	7.57238e-06	down	-8.93143	-3.15889	NRCAM
ENSG00000084674	6.90611e-07	down	-9.09689	-3.18537	APOB
ENSG00000130635	3.51479e-05	down	-9.22179	-3.20505	COL5A1
ENSG00000178965	0.000900626	down	-9.36011	-3.22653	C1orf173
ENSG00000205403	0.000155825	down	-9.60591	-3.26392	CFI
ENSG00000143869	0.00648051	down	-9.62894	-3.26738	GDF7
ENSG00000109072	5.52849e-05	down	-9.80192	-3.29306	VTN
ENSG00000090539	0.00035009	down	-9.81152	-3.29448	CHRD
ENSG00000164692	0.000232584	down	-10.1063	-3.33718	COL1A2
ENSG00000120738	7.47929e-05	down	-10.3697	-3.3743	EGR1
ENSG00000135914	0.000373625	down	-10.425	-3.38197	HTR2B
ENSG00000151322	3.04778e-05	down	-10.4463	-3.38491	NPAS3
ENSG00000162894	0.0015106	down	-10.5397	-3.39777	FAIM3
ENSG00000074211	0.00869933	down	-10.5448	-3.39846	PPP2R2C
ENSG00000259070	0.00434146	down	-10.8832	-3.44403	LINC00639
ENSG00000269235	0.000141942	down	-11.5071	-3.52446	HCCAT3
ENSG00000163694	0.025634	down	-11.6319	-3.54002	RBM47
ENSG00000106031	2.62565e-05	down	-11.6493	-3.54217	HOXA13
ENSG00000049249	0.00533687	down	-11.8036	-3.56115	TNFRSF9
ENSG00000204767	0.00850108	down	-11.8455	-3.56626	FAM196B
ENSG00000039537	0.00182985	down	-11.9372	-3.5774	C6
ENSG00000178033	0.00408045	down	-11.9911	-3.58389	FAM26E
ENSG00000095303	0.000415396	down	-12.055	-3.59156	PTGS1
ENSG00000102383	9.29509e-06	down	-12.2221	-3.61142	ZDHHC15
ENSG00000182836	0.000290494	down	-13.0783	-3.7091	PLCXD3
ENSG00000087494	4.27641e-05	down	-13.2572	-3.7287	PTHLH
ENSG00000148948	0.000624228	down	-13.2923	-3.73252	LRRC4C
ENSG00000249853	1.37559e-05	down	-13.7801	-3.78451	HS3ST5
ENSG00000186340	1.72824e-06	down	-14.2823	-3.83616	THBS2
ENSG00000168702	0.00572851	down	-14.9651	-3.90353	LRP1B
ENSG00000078596	2.05666e-05	down	-15.0294	-3.90972	ITM2A
ENSG00000011465	4.84569e-06	down	-15.2993	-3.93539	DCN
ENSG00000112936	1.49608e-06	down	-15.3418	-3.9394	C7
ENSG00000229373	0.000134276	down	-15.7686	-3.97898	LINC00452
ENSG00000173227	0.00178331	down	-16.755	-4.06652	SYT12
ENSG00000090339	0.00042191	down	-17.4711	-4.1269	ICAM1
ENSG00000003436	4.37008e-05	down	-17.5887	-4.13658	TFPI
ENSG00000154027	1.08718e-05	down	-19.0882	-4.25461	AK5
ENSG00000183853	0.000377202	down	-22.092	-4.46545	KIRREL
ENSG00000103154	0.000673436	down	-22.8454	-4.51383	NECAB2
ENSG00000166923	3.39091e-06	down	-24.9849	-4.64298	GREM1
ENSG00000164270	8.51259e-07	down	-26.2685	-4.71526	HTR4
ENSG00000108691	0.000331405	down	-27.2318	-4.76722	CCL2
ENSG00000008517	0.000464364	down	-30.1208	-4.91269	IL32
ENSG00000102755	0.000303449	down	-34.5939	-5.11245	FLT1
ENSG00000226921	3.68275e-06	down	-50.9817	-5.67191	LINC00454
