# Supplementary material for: Cells Lacking PA200 Adapt to Mitochondrial Dysfunction by Enhancing Glycolysis via Distinct Opa1 Processing
Source: Int J Mol Sci. 2021 Feb 5;22(4):1629. doi: 10.3390/ijms22041629 (PMC7914502; doi:10.3390/ijms22041629)
Supplement: Supplementary file 1 [file ijms-22-01629-s001.zip › supplementary/Supplementary Table 2.xlsx]

## Sheet: PA200 activated
Analysis Type:	PANTHER Overrepresentation Test (Released 20200728)
Annotation Version and Release Date:	GO Ontology database DOI: 10.5281/zenodo.3980761 Released 2020-08-10
Analyzed List:	Client Text Box Input (Homo sapiens)
Reference List:	Homo sapiens (all genes in database)
Test Type:	FISHER
Correction:	NONE
GO biological process complete	Homo sapiens - REFLIST (20851)	Client Text Box Input (539)	Client Text Box Input (expected)	Client Text Box Input (over/under)	Client Text Box Input (fold Enrichment)	Client Text Box Input (raw P-value)
biological_process (GO:0008150)	17984	500	464.89	+	1.08	3.98e-06
cellular process (GO:0009987)	15625	462	403.91	+	1.14	1.97e-09
biological regulation (GO:0065007)	12625	404	326.36	+	1.24	4.11e-12
regulation of biological process (GO:0050789)	11953	391	308.99	+	1.27	5.79e-13
regulation of cellular process (GO:0050794)	11396	382	294.59	+	1.3	2.9e-14
response to stimulus (GO:0050896)	8531	285	220.53	+	1.29	3.47e-08
multicellular organismal process (GO:0032501)	7139	283	184.54	+	1.53	1.04e-17
developmental process (GO:0032502)	5952	250	153.86	+	1.62	6.65e-18
anatomical structure development (GO:0048856)	5497	242	142.1	+	1.7	9.22e-20
cellular response to stimulus (GO:0051716)	6799	239	175.75	+	1.36	2.2e-08
multicellular organism development (GO:0007275)	5115	235	132.22	+	1.78	1.66e-21
cell communication (GO:0007154)	5608	221	144.97	+	1.52	3.24e-12
signaling (GO:0023052)	5516	218	142.59	+	1.53	3.64e-12
system development (GO:0048731)	4516	216	116.74	+	1.85	2.59e-21
positive regulation of biological process (GO:0048518)	6272	215	162.13	+	1.33	1.91e-06
regulation of metabolic process (GO:0019222)	7059	214	182.48	+	1.17	0.00568
positive regulation of cellular process (GO:0048522)	5680	201	146.83	+	1.37	5.63e-07
signal transduction (GO:0007165)	5154	192	133.23	+	1.44	2.57e-08
localization (GO:0051179)	5850	192	151.22	+	1.27	0.000184
negative regulation of biological process (GO:0048519)	5618	191	145.23	+	1.32	1.91e-05
regulation of cellular metabolic process (GO:0031323)	6347	190	164.07	+	1.16	0.0179
cellular component organization or biogenesis (GO:0071840)	5915	178	152.9	+	1.16	0.0203
cellular component organization (GO:0016043)	5695	177	147.22	+	1.2	0.00529
cell differentiation (GO:0030154)	3781	175	97.74	+	1.79	3.69e-15
cellular developmental process (GO:0048869)	3835	175	99.14	+	1.77	1.32e-14
regulation of biological quality (GO:0065008)	4103	174	106.06	+	1.64	8.93e-12
negative regulation of cellular process (GO:0048523)	4955	170	128.09	+	1.33	5.15e-05
regulation of signaling (GO:0023051)	3638	158	94.04	+	1.68	2.33e-11
regulation of response to stimulus (GO:0048583)	4391	158	113.51	+	1.39	8.9e-06
nervous system development (GO:0007399)	2432	155	62.87	+	2.47	7.08e-26
regulation of cell communication (GO:0010646)	3599	155	93.03	+	1.67	8.76e-11
response to chemical (GO:0042221)	4414	155	114.1	+	1.36	3.97e-05
regulation of multicellular organismal process (GO:0051239)	3243	154	83.83	+	1.84	5.85e-14
establishment of localization (GO:0051234)	4694	150	121.34	+	1.24	0.00482
regulation of gene expression (GO:0010468)	4907	147	126.85	+	1.16	0.0453
transport (GO:0006810)	4562	145	117.93	+	1.23	0.00716
animal organ development (GO:0048513)	3266	138	84.43	+	1.63	5.39e-09
positive regulation of metabolic process (GO:0009893)	3863	132	99.86	+	1.32	0.000759
regulation of localization (GO:0032879)	2794	129	72.23	+	1.79	8.49e-11
regulation of developmental process (GO:0050793)	2668	126	68.97	+	1.83	3.54e-11
regulation of signal transduction (GO:0009966)	3164	125	81.79	+	1.53	1.53e-06
positive regulation of macromolecule metabolic process (GO:0010604)	3560	122	92.03	+	1.33	0.00118
anatomical structure morphogenesis (GO:0009653)	2199	117	56.84	+	2.06	1.62e-13
neurogenesis (GO:0022008)	1692	116	43.74	+	2.65	3.3e-21
generation of neurons (GO:0048699)	1588	114	41.05	+	2.78	1.67e-22
cellular response to chemical stimulus (GO:0070887)	2927	113	75.66	+	1.49	1.5e-05
response to organic substance (GO:0010033)	3025	113	78.2	+	1.45	7.38e-05
positive regulation of cellular metabolic process (GO:0031325)	3392	113	87.68	+	1.29	0.00462
positive regulation of nitrogen compound metabolic process (GO:0051173)	3209	107	82.95	+	1.29	0.00657
regulation of multicellular organismal development (GO:2000026)	2106	106	54.44	+	1.95	6.02e-11
negative regulation of metabolic process (GO:0009892)	3178	102	82.15	+	1.24	0.0214
regulation of molecular function (GO:0065009)	3082	99	79.67	+	1.24	0.0232
cell development (GO:0048468)	1656	90	42.81	+	2.1	5.19e-11
positive regulation of multicellular organismal process (GO:0051240)	1787	90	46.19	+	1.95	2.67e-09
regulation of cell differentiation (GO:0045595)	1883	90	48.68	+	1.85	2.63e-08
cellular response to organic substance (GO:0071310)	2358	89	60.95	+	1.46	0.000349
regulation of cellular component organization (GO:0051128)	2439	89	63.05	+	1.41	0.00113
cell surface receptor signaling pathway (GO:0007166)	2521	89	65.17	+	1.37	0.00268
response to external stimulus (GO:0009605)	2540	88	65.66	+	1.34	0.00516
positive regulation of gene expression (GO:0010628)	2305	86	59.58	+	1.44	0.000664
negative regulation of cellular metabolic process (GO:0031324)	2685	86	69.41	+	1.24	0.0377
regulation of transport (GO:0051049)	1839	85	47.54	+	1.79	3.6e-07
system process (GO:0003008)	2072	84	53.56	+	1.57	6.04e-05
positive regulation of response to stimulus (GO:0048584)	2423	83	62.63	+	1.33	0.00976
regulation of transcription by RNA polymerase II (GO:0006357)	2593	83	67.03	+	1.24	0.0476
tissue development (GO:0009888)	1781	82	46.04	+	1.78	5.79e-07
positive regulation of signaling (GO:0023056)	1869	80	48.31	+	1.66	1.33e-05
phosphate-containing compound metabolic process (GO:0006796)	2165	80	55.97	+	1.43	0.00134
phosphorus metabolic process (GO:0006793)	2192	80	56.66	+	1.41	0.00224
positive regulation of cell communication (GO:0010647)	1861	79	48.11	+	1.64	1.87e-05
movement of cell or subcellular component (GO:0006928)	1591	78	41.13	+	1.9	1.31e-07
neuron differentiation (GO:0030182)	1050	77	27.14	+	2.84	1.21e-15
cell-cell signaling (GO:0007267)	1141	76	29.49	+	2.58	2.19e-13
intracellular signal transduction (GO:0035556)	1689	74	43.66	+	1.69	1.55e-05
positive regulation of developmental process (GO:0051094)	1410	73	36.45	+	2	3.81e-08
regulation of cell population proliferation (GO:0042127)	1670	73	43.17	+	1.69	2.01e-05
regulation of phosphate metabolic process (GO:0019220)	1838	73	47.51	+	1.54	0.00031
regulation of phosphorus metabolic process (GO:0051174)	1839	73	47.54	+	1.54	0.000312
positive regulation of molecular function (GO:0044093)	1838	69	47.51	+	1.45	0.00214
response to endogenous stimulus (GO:0009719)	1431	68	36.99	+	1.84	2.12e-06
positive regulation of nucleobase-containing compound metabolic process (GO:0045935)	1886	66	48.75	+	1.35	0.015
positive regulation of cellular biosynthetic process (GO:0031328)	1981	66	51.21	+	1.29	0.0375
response to oxygen-containing compound (GO:1901700)	1605	65	41.49	+	1.57	0.000442
positive regulation of signal transduction (GO:0009967)	1667	65	43.09	+	1.51	0.0013
neuron development (GO:0048666)	848	64	21.92	+	2.92	1.21e-13
regulation of nervous system development (GO:0051960)	962	64	24.87	+	2.57	2.36e-11
locomotion (GO:0040011)	1340	64	34.64	+	1.85	3.78e-06
organic cyclic compound metabolic process (GO:1901360)	3216	64	83.13	-	0.77	0.0249
regulation of phosphorylation (GO:0042325)	1639	63	42.37	+	1.49	0.0021
regulation of cell death (GO:0010941)	1714	63	44.31	+	1.42	0.00557
positive regulation of RNA metabolic process (GO:0051254)	1715	63	44.33	+	1.42	0.00559
negative regulation of response to stimulus (GO:0048585)	1840	63	47.56	+	1.32	0.0259
regulation of cell development (GO:0060284)	977	62	25.26	+	2.45	3.19e-10
secretion (GO:0046903)	1104	61	28.54	+	2.14	6.81e-08
homeostatic process (GO:0042592)	1682	60	43.48	+	1.38	0.0132
cellular nitrogen compound metabolic process (GO:0034641)	3400	60	87.89	-	0.68	0.000892
regulation of neurogenesis (GO:0050767)	847	59	21.9	+	2.69	2.56e-11
positive regulation of nucleic acid-templated transcription (GO:1903508)	1623	59	41.95	+	1.41	0.00936
positive regulation of RNA biosynthetic process (GO:1902680)	1624	59	41.98	+	1.41	0.0094
central nervous system development (GO:0007417)	1024	58	26.47	+	2.19	6.83e-08
ion transport (GO:0006811)	1343	58	34.72	+	1.67	0.000192
positive regulation of transcription, DNA-templated (GO:0045893)	1536	58	39.71	+	1.46	0.00461
biosynthetic process (GO:0009058)	2863	58	74.01	-	0.78	0.0487
cellular aromatic compound metabolic process (GO:0006725)	2984	58	77.14	-	0.75	0.0206
animal organ morphogenesis (GO:0009887)	980	57	25.33	+	2.25	3.52e-08
export from cell (GO:0140352)	1035	57	26.75	+	2.13	2.48e-07
positive regulation of catalytic activity (GO:0043085)	1479	57	38.23	+	1.49	0.00305
regulation of programmed cell death (GO:0043067)	1583	57	40.92	+	1.39	0.0136
negative regulation of multicellular organismal process (GO:0051241)	1232	56	31.85	+	1.76	6.9e-05
negative regulation of cell communication (GO:0010648)	1411	56	36.47	+	1.54	0.00182
negative regulation of signaling (GO:0023057)	1414	56	36.55	+	1.53	0.00185
regulation of apoptotic process (GO:0042981)	1561	56	40.35	+	1.39	0.0163
regulation of anatomical structure morphogenesis (GO:0022603)	1110	55	28.69	+	1.92	7.55e-06
phosphorylation (GO:0016310)	1308	55	33.81	+	1.63	0.000626
regulation of protein phosphorylation (GO:0001932)	1467	55	37.92	+	1.45	0.00653
epithelium development (GO:0060429)	1128	54	29.16	+	1.85	2.24e-05
cellular response to endogenous stimulus (GO:0071495)	1157	54	29.91	+	1.81	4.33e-05
cell projection organization (GO:0030030)	1196	54	30.92	+	1.75	0.000118
transmembrane transport (GO:0055085)	1295	54	33.48	+	1.61	0.000825
nervous system process (GO:0050877)	1411	54	36.47	+	1.48	0.00547
secretion by cell (GO:0032940)	986	53	25.49	+	2.08	1.19e-06
plasma membrane bounded cell projection organization (GO:0120036)	1149	53	29.7	+	1.78	8.61e-05
reproductive process (GO:0022414)	1463	52	37.82	+	1.37	0.0216
reproduction (GO:0000003)	1466	52	37.9	+	1.37	0.0266
positive regulation of cell differentiation (GO:0045597)	1010	51	26.11	+	1.95	1.15e-05
response to abiotic stimulus (GO:0009628)	1167	51	30.17	+	1.69	0.00044
neuron projection development (GO:0031175)	697	50	18.02	+	2.78	3.69e-10
regulation of cellular component movement (GO:0051270)	1039	50	26.86	+	1.86	4.04e-05
response to nitrogen compound (GO:1901698)	1093	50	28.25	+	1.77	0.00014
localization of cell (GO:0051674)	1104	50	28.54	+	1.75	0.00021
cell motility (GO:0048870)	1104	50	28.54	+	1.75	0.00021
positive regulation of cellular component organization (GO:0051130)	1225	50	31.67	+	1.58	0.0022
head development (GO:0060322)	820	49	21.2	+	2.31	1.77e-07
regulation of locomotion (GO:0040012)	992	49	25.64	+	1.91	2.62e-05
response to organonitrogen compound (GO:0010243)	1008	48	26.06	+	1.84	7.5e-05
positive regulation of phosphorus metabolic process (GO:0010562)	1169	48	30.22	+	1.59	0.0024
positive regulation of phosphate metabolic process (GO:0045937)	1169	48	30.22	+	1.59	0.0024
positive regulation of transcription by RNA polymerase II (GO:0045944)	1212	48	31.33	+	1.53	0.004
heterocycle metabolic process (GO:0046483)	2936	48	75.9	-	0.63	0.000403
trans-synaptic signaling (GO:0099537)	436	47	11.27	+	4.17	2.3e-15
synaptic signaling (GO:0099536)	465	47	12.02	+	3.91	2.08e-14
behavior (GO:0007610)	586	47	15.15	+	3.1	4.11e-11
brain development (GO:0007420)	775	47	20.03	+	2.35	1.74e-07
cell junction organization (GO:0034330)	510	46	13.18	+	3.49	1.66e-12
regulation of neuron differentiation (GO:0045664)	678	46	17.53	+	2.62	9.8e-09
positive regulation of cell population proliferation (GO:0008284)	939	46	24.27	+	1.9	6.17e-05
cell adhesion (GO:0007155)	949	46	24.53	+	1.88	7.13e-05
biological adhesion (GO:0022610)	955	46	24.69	+	1.86	0.000108
cell migration (GO:0016477)	975	46	25.2	+	1.83	0.000134
negative regulation of developmental process (GO:0051093)	982	46	25.38	+	1.81	0.000203
regulation of cellular localization (GO:0060341)	1026	46	26.52	+	1.73	0.000423
chemical homeostasis (GO:0048878)	1129	46	29.18	+	1.58	0.0029
regulation of hydrolase activity (GO:0051336)	1302	46	33.66	+	1.37	0.0383
chemical synaptic transmission (GO:0007268)	417	45	10.78	+	4.17	9e-15
anterograde trans-synaptic signaling (GO:0098916)	417	45	10.78	+	4.17	9e-15
regulation of cell motility (GO:2000145)	952	45	24.61	+	1.83	0.000166
protein phosphorylation (GO:0006468)	971	45	25.1	+	1.79	0.000283
positive regulation of phosphorylation (GO:0042327)	1096	45	28.33	+	1.59	0.00335
positive regulation of protein modification process (GO:0031401)	1250	45	32.31	+	1.39	0.0279
negative regulation of signal transduction (GO:0009968)	1293	45	33.42	+	1.35	0.0471
cellular component morphogenesis (GO:0032989)	624	44	16.13	+	2.73	7.18e-09
cell morphogenesis (GO:0000902)	728	44	18.82	+	2.34	4.9e-07
regulation of secretion (GO:0051046)	738	44	19.08	+	2.31	9.91e-07
circulatory system development (GO:0072359)	880	44	22.75	+	1.93	5.69e-05
ion transmembrane transport (GO:0034220)	915	44	23.65	+	1.86	0.000127
nucleobase-containing compound metabolic process (GO:0006139)	2740	44	70.83	-	0.62	0.000443
regulation of secretion by cell (GO:1903530)	682	43	17.63	+	2.44	3.44e-07
tube development (GO:0035295)	869	43	22.46	+	1.91	8.35e-05
response to organic cyclic compound (GO:0014070)	894	43	23.11	+	1.86	0.00016
embryo development (GO:0009790)	1027	43	26.55	+	1.62	0.00254
cellular response to oxygen-containing compound (GO:1901701)	1076	43	27.81	+	1.55	0.00587
regulation of cell migration (GO:0030334)	889	42	22.98	+	1.83	0.000252
positive regulation of protein phosphorylation (GO:0001934)	1019	41	26.34	+	1.56	0.00641
regulation of plasma membrane bounded cell projection organization (GO:0120035)	698	40	18.04	+	2.22	6.16e-06
regulation of cell projection organization (GO:0031344)	707	40	18.28	+	2.19	7.68e-06
anatomical structure formation involved in morphogenesis (GO:0048646)	899	40	23.24	+	1.72	0.00127
modulation of chemical synaptic transmission (GO:0050804)	460	39	11.89	+	3.28	4.64e-10
regulation of trans-synaptic signaling (GO:0099177)	461	39	11.92	+	3.27	4.92e-10
neuron projection morphogenesis (GO:0048812)	506	39	13.08	+	2.98	5.63e-09
plasma membrane bounded cell projection morphogenesis (GO:0120039)	510	39	13.18	+	2.96	6.89e-09
cell projection morphogenesis (GO:0048858)	514	39	13.29	+	2.94	8.42e-09
cell part morphogenesis (GO:0032990)	536	39	13.86	+	2.81	2.43e-08
regulation of system process (GO:0044057)	601	39	15.54	+	2.51	4.59e-07
Unclassified (UNCLASSIFIED)	2867	39	74.11	-	0.53	3.98e-06
cell morphogenesis involved in differentiation (GO:0000904)	568	38	14.68	+	2.59	4.29e-07
positive regulation of transport (GO:0051050)	963	38	24.89	+	1.53	0.0127
cellular homeostasis (GO:0019725)	910	37	23.52	+	1.57	0.00785
developmental process involved in reproduction (GO:0003006)	984	37	25.44	+	1.45	0.0307
negative regulation of cell death (GO:0060548)	1017	37	26.29	+	1.41	0.043
cell morphogenesis involved in neuron differentiation (GO:0048667)	457	36	11.81	+	3.05	1.31e-08
positive regulation of nervous system development (GO:0051962)	556	36	14.37	+	2.5	1.4e-06
regulation of cellular component biogenesis (GO:0044087)	981	36	25.36	+	1.42	0.0397
regulation of membrane potential (GO:0042391)	440	35	11.37	+	3.08	1.68e-08
pattern specification process (GO:0007389)	443	35	11.45	+	3.06	1.96e-08
regulation of neuron projection development (GO:0010975)	521	35	13.47	+	2.6	7.52e-07
negative regulation of apoptotic process (GO:0043066)	907	35	23.45	+	1.49	0.0247
negative regulation of programmed cell death (GO:0043069)	924	35	23.89	+	1.47	0.0266
axon development (GO:0061564)	428	34	11.06	+	3.07	2.78e-08
muscle structure development (GO:0061061)	485	34	12.54	+	2.71	4.39e-07
regulation of hormone levels (GO:0010817)	533	34	13.78	+	2.47	3.6e-06
positive regulation of cell development (GO:0010720)	567	34	14.66	+	2.32	1.39e-05
cellular chemical homeostasis (GO:0055082)	753	34	19.47	+	1.75	0.00236
exocytosis (GO:0006887)	793	34	20.5	+	1.66	0.00613
cation transport (GO:0006812)	839	34	21.69	+	1.57	0.0145
gene expression (GO:0010467)	2112	34	54.6	-	0.62	0.00281
tissue morphogenesis (GO:0048729)	552	33	14.27	+	2.31	2.01e-05
negative regulation of cell population proliferation (GO:0008285)	700	33	18.1	+	1.82	0.00159
regulation of ion transport (GO:0043269)	711	33	18.38	+	1.8	0.00176
negative regulation of cell differentiation (GO:0045596)	725	33	18.74	+	1.76	0.00285
synapse organization (GO:0050808)	294	32	7.6	+	4.21	6.08e-11
tube morphogenesis (GO:0035239)	669	32	17.29	+	1.85	0.00127
regulation of cell adhesion (GO:0030155)	722	32	18.66	+	1.71	0.00419
response to hormone (GO:0009725)	822	32	21.25	+	1.51	0.0252
multicellular organism reproduction (GO:0032504)	860	32	22.23	+	1.44	0.0483
cellular catabolic process (GO:0044248)	1823	32	47.12	-	0.68	0.02
axonogenesis (GO:0007409)	392	31	10.13	+	3.06	1.26e-07
forebrain development (GO:0030900)	406	31	10.5	+	2.95	2.59e-07
positive regulation of neurogenesis (GO:0050769)	489	31	12.64	+	2.45	1.12e-05
regulation of cell morphogenesis (GO:0022604)	508	31	13.13	+	2.36	2.04e-05
response to growth factor (GO:0070848)	529	31	13.67	+	2.27	4.85e-05
enzyme linked receptor protein signaling pathway (GO:0007167)	733	31	18.95	+	1.64	0.00924
positive regulation of hydrolase activity (GO:0051345)	774	31	20.01	+	1.55	0.0209
regulated exocytosis (GO:0045055)	696	30	17.99	+	1.67	0.00772
positive regulation of transferase activity (GO:0051347)	698	30	18.04	+	1.66	0.00788
regulation of neurotransmitter levels (GO:0001505)	242	29	6.26	+	4.64	6.19e-11
cellular response to growth factor stimulus (GO:0071363)	500	29	12.93	+	2.24	0.000102
vasculature development (GO:0001944)	528	29	13.65	+	2.12	0.000273
regulation of vesicle-mediated transport (GO:0060627)	560	29	14.48	+	2	0.000693
sensory organ development (GO:0007423)	578	29	14.94	+	1.94	0.00136
regulation of transmembrane transport (GO:0034762)	579	29	14.97	+	1.94	0.00137
macromolecule biosynthetic process (GO:0009059)	1699	29	43.92	-	0.66	0.0199
chemotaxis (GO:0006935)	549	28	14.19	+	1.97	0.00103
taxis (GO:0042330)	551	28	14.24	+	1.97	0.00106
positive regulation of kinase activity (GO:0033674)	618	28	15.98	+	1.75	0.00676
inorganic ion transmembrane transport (GO:0098660)	663	28	17.14	+	1.63	0.0131
regulation of growth (GO:0040008)	685	28	17.71	+	1.58	0.0202
regulation of MAPK cascade (GO:0043408)	732	28	18.92	+	1.48	0.0442
cellular macromolecule biosynthetic process (GO:0034645)	1647	28	42.58	-	0.66	0.0184
positive regulation of neuron differentiation (GO:0045666)	383	27	9.9	+	2.73	6.17e-06
circulatory system process (GO:0003013)	492	27	12.72	+	2.12	0.000502
blood vessel development (GO:0001568)	505	27	13.05	+	2.07	0.000618
heart development (GO:0007507)	525	27	13.57	+	1.99	0.00127
cation transmembrane transport (GO:0098655)	638	27	16.49	+	1.64	0.016
metal ion transport (GO:0030001)	647	27	16.73	+	1.61	0.0171
cellular response to nitrogen compound (GO:1901699)	662	27	17.11	+	1.58	0.025
epithelial cell differentiation (GO:0030855)	688	27	17.78	+	1.52	0.0379
signal release (GO:0023061)	204	26	5.27	+	4.93	1.83e-10
positive regulation of protein kinase activity (GO:0045860)	541	26	13.98	+	1.86	0.00381
inorganic cation transmembrane transport (GO:0098662)	572	26	14.79	+	1.76	0.00744
embryonic morphogenesis (GO:0048598)	583	26	15.07	+	1.73	0.00839
cellular response to organonitrogen compound (GO:0071417)	604	26	15.61	+	1.67	0.0136
actin filament-based process (GO:0030029)	607	26	15.69	+	1.66	0.014
metal ion homeostasis (GO:0055065)	623	26	16.1	+	1.61	0.021
cellular ion homeostasis (GO:0006873)	652	26	16.85	+	1.54	0.0334
response to hypoxia (GO:0001666)	347	25	8.97	+	2.79	9.6e-06
response to decreased oxygen levels (GO:0036293)	360	25	9.31	+	2.69	1.72e-05
response to oxygen levels (GO:0070482)	385	25	9.95	+	2.51	7.44e-05
positive regulation of cell projection organization (GO:0031346)	396	25	10.24	+	2.44	9.37e-05
morphogenesis of an epithelium (GO:0002009)	442	25	11.43	+	2.19	0.000444
cellular metal ion homeostasis (GO:0006875)	559	25	14.45	+	1.73	0.0102
organelle localization (GO:0051640)	605	25	15.64	+	1.6	0.027
cellular cation homeostasis (GO:0030003)	638	25	16.49	+	1.52	0.0433
nucleic acid metabolic process (GO:0090304)	2240	25	57.9	-	0.43	8.07e-07
cognition (GO:0050890)	309	24	7.99	+	3	4.46e-06
response to drug (GO:0042493)	402	24	10.39	+	2.31	0.000244
cell surface receptor signaling pathway involved in cell-cell signaling (GO:1905114)	417	24	10.78	+	2.23	0.000522
organic hydroxy compound metabolic process (GO:1901615)	479	24	12.38	+	1.94	0.00339
skeletal system development (GO:0001501)	490	24	12.67	+	1.89	0.00389
transmembrane receptor protein tyrosine kinase signaling pathway (GO:0007169)	526	24	13.6	+	1.77	0.0085
response to inorganic substance (GO:0010035)	546	24	14.11	+	1.7	0.014
learning or memory (GO:0007611)	266	23	6.88	+	3.34	1.33e-06
axon guidance (GO:0007411)	280	23	7.24	+	3.18	2.98e-06
neuron projection guidance (GO:0097485)	281	23	7.26	+	3.17	3.14e-06
cell junction assembly (GO:0034329)	284	23	7.34	+	3.13	3.71e-06
regionalization (GO:0003002)	338	23	8.74	+	2.63	4.97e-05
regulation of peptide secretion (GO:0002791)	416	23	10.75	+	2.14	0.000983
gland development (GO:0048732)	422	23	10.91	+	2.11	0.00113
organic anion transport (GO:0015711)	478	23	12.36	+	1.86	0.00561
regulation of ion transmembrane transport (GO:0034765)	494	23	12.77	+	1.8	0.00953
cellular response to organic cyclic compound (GO:0071407)	511	23	13.21	+	1.74	0.0115
cell-cell adhesion (GO:0098609)	518	23	13.39	+	1.72	0.0168
regulation of anatomical structure size (GO:0090066)	527	23	13.62	+	1.69	0.018
positive regulation of MAPK cascade (GO:0043410)	546	23	14.11	+	1.63	0.0285
cell cycle (GO:0007049)	1380	23	35.67	-	0.64	0.0274
positive regulation of neuron projection development (GO:0010976)	293	22	7.57	+	2.9	1.81e-05
regulation of blood circulation (GO:1903522)	293	22	7.57	+	2.9	1.81e-05
positive regulation of secretion (GO:0051047)	378	22	9.77	+	2.25	0.000599
sensory system development (GO:0048880)	385	22	9.95	+	2.21	0.00104
blood vessel morphogenesis (GO:0048514)	416	22	10.75	+	2.05	0.0028
cellular calcium ion homeostasis (GO:0006874)	432	22	11.17	+	1.97	0.00351
calcium ion homeostasis (GO:0055074)	445	22	11.5	+	1.91	0.00627
cellular divalent inorganic cation homeostasis (GO:0072503)	465	22	12.02	+	1.83	0.00794
divalent inorganic cation homeostasis (GO:0072507)	486	22	12.56	+	1.75	0.0139
cellular response to hormone stimulus (GO:0032870)	533	22	13.78	+	1.6	0.0379
proteolysis (GO:0006508)	1300	22	33.61	-	0.65	0.0372
regulation of synaptic plasticity (GO:0048167)	193	21	4.99	+	4.21	1.23e-07
regulation of exocytosis (GO:0017157)	227	21	5.87	+	3.58	1.43e-06
regulation of synapse structure or activity (GO:0050803)	240	21	6.2	+	3.38	3.22e-06
regulation of cell morphogenesis involved in differentiation (GO:0010769)	316	21	8.17	+	2.57	0.000142
negative regulation of nervous system development (GO:0051961)	317	21	8.19	+	2.56	0.000148
negative regulation of cell development (GO:0010721)	336	21	8.69	+	2.42	0.000414
regulation of developmental growth (GO:0048638)	343	21	8.87	+	2.37	0.000488
positive regulation of secretion by cell (GO:1903532)	350	21	9.05	+	2.32	0.000588
blood circulation (GO:0008015)	400	21	10.34	+	2.03	0.00391
RNA metabolic process (GO:0016070)	1628	21	42.08	-	0.5	0.000401
regulation of synapse organization (GO:0050807)	229	20	5.92	+	3.38	5.65e-06
cell fate commitment (GO:0045165)	253	20	6.54	+	3.06	2.18e-05
regulation of hormone secretion (GO:0046883)	276	20	7.13	+	2.8	6.83e-05
negative regulation of neurogenesis (GO:0050768)	293	20	7.57	+	2.64	0.000146
muscle organ development (GO:0007517)	294	20	7.6	+	2.63	0.000152
muscle tissue development (GO:0060537)	301	20	7.78	+	2.57	0.000204
second-messenger-mediated signaling (GO:0019932)	345	20	8.92	+	2.24	0.00112
regulation of protein secretion (GO:0050708)	385	20	9.95	+	2.01	0.00549
embryonic organ development (GO:0048568)	453	20	11.71	+	1.71	0.0245
vesicle-mediated transport in synapse (GO:0099003)	136	19	3.52	+	5.4	1.39e-08
regulation of regulated secretory pathway (GO:1903305)	167	19	4.32	+	4.4	2.63e-07
locomotory behavior (GO:0007626)	200	19	5.17	+	3.68	3.15e-06
G protein-coupled receptor signaling pathway, coupled to cyclic nucleotide second messenger (GO:0007187)	252	19	6.51	+	2.92	6.32e-05
urogenital system development (GO:0001655)	319	19	8.25	+	2.3	0.00119
regulation of neuron death (GO:1901214)	323	19	8.35	+	2.28	0.00132
extracellular matrix organization (GO:0030198)	362	19	9.36	+	2.03	0.00451
extracellular structure organization (GO:0043062)	363	19	9.38	+	2.02	0.00461
eye development (GO:0001654)	375	19	9.69	+	1.96	0.00811
visual system development (GO:0150063)	379	19	9.8	+	1.94	0.00852
regulation of metal ion transport (GO:0010959)	397	19	10.26	+	1.85	0.0161
adenylate cyclase-modulating G protein-coupled receptor signaling pathway (GO:0007188)	221	18	5.71	+	3.15	3.88e-05
regulation of heart contraction (GO:0008016)	245	18	6.33	+	2.84	0.000133
heart morphogenesis (GO:0003007)	248	18	6.41	+	2.81	0.000153
telencephalon development (GO:0021537)	269	18	6.95	+	2.59	0.000386
positive regulation of growth (GO:0045927)	269	18	6.95	+	2.59	0.000386
kidney development (GO:0001822)	273	18	7.06	+	2.55	0.000455
rhythmic process (GO:0048511)	277	18	7.16	+	2.51	0.000535
renal system development (GO:0072001)	283	18	7.32	+	2.46	0.000677
striated muscle tissue development (GO:0014706)	286	18	7.39	+	2.43	0.00116
regulation of cellular response to growth factor stimulus (GO:0090287)	294	18	7.6	+	2.37	0.00135
camera-type eye development (GO:0043010)	326	18	8.43	+	2.14	0.00441
regulation of Wnt signaling pathway (GO:0030111)	374	18	9.67	+	1.86	0.0137
developmental growth (GO:0048589)	384	18	9.93	+	1.81	0.0223
growth (GO:0040007)	390	18	10.08	+	1.79	0.0234
signal transduction by protein phosphorylation (GO:0023014)	419	18	10.83	+	1.66	0.0427
nucleotide metabolic process (GO:0009117)	431	18	11.14	+	1.62	0.0475
neurotransmitter transport (GO:0006836)	149	17	3.85	+	4.41	1.08e-06
cellular response to hypoxia (GO:0071456)	193	17	4.99	+	3.41	2.54e-05
regulation of cell junction assembly (GO:1901888)	201	17	5.2	+	3.27	4.09e-05
cellular response to decreased oxygen levels (GO:0036294)	203	17	5.25	+	3.24	4.59e-05
cellular response to oxygen levels (GO:0071453)	220	17	5.69	+	2.99	0.000115
epithelial tube morphogenesis (GO:0060562)	312	17	8.07	+	2.11	0.00638
negative regulation of locomotion (GO:0040013)	314	17	8.12	+	2.09	0.00656
activation of protein kinase activity (GO:0032147)	329	17	8.5	+	2	0.00847
regulation of epithelial cell proliferation (GO:0050678)	344	17	8.89	+	1.91	0.0157
multicellular organismal homeostasis (GO:0048871)	359	17	9.28	+	1.83	0.019
response to metal ion (GO:0010038)	374	17	9.67	+	1.76	0.0317
anatomical structure homeostasis (GO:0060249)	378	17	9.77	+	1.74	0.0329
neuron migration (GO:0001764)	126	16	3.26	+	4.91	6.17e-07
synaptic vesicle cycle (GO:0099504)	126	16	3.26	+	4.91	6.17e-07
learning (GO:0007612)	149	16	3.85	+	4.15	4.55e-06
positive regulation of developmental growth (GO:0048639)	179	16	4.63	+	3.46	3.71e-05
respiratory system development (GO:0060541)	201	16	5.2	+	3.08	0.000132
regulation of cell-substrate adhesion (GO:0010810)	214	16	5.53	+	2.89	0.000257
regulation of neuron apoptotic process (GO:0043523)	215	16	5.56	+	2.88	0.00027
regulation of peptide hormone secretion (GO:0090276)	221	16	5.71	+	2.8	0.000359
mesenchyme development (GO:0060485)	222	16	5.74	+	2.79	0.000376
developmental maturation (GO:0021700)	241	16	6.23	+	2.57	0.000865
regulation of animal organ morphogenesis (GO:2000027)	260	16	6.72	+	2.38	0.00265
sensory organ morphogenesis (GO:0090596)	272	16	7.03	+	2.28	0.00339
muscle system process (GO:0003012)	295	16	7.63	+	2.1	0.00888
divalent inorganic cation transport (GO:0072511)	296	16	7.65	+	2.09	0.00899
organic acid transport (GO:0015849)	310	16	8.01	+	2	0.0111
negative regulation of cellular component movement (GO:0051271)	316	16	8.17	+	1.96	0.0124
positive regulation of protein serine/threonine kinase activity (GO:0071902)	350	16	9.05	+	1.77	0.0405
regulation of cation transmembrane transport (GO:1904062)	354	16	9.15	+	1.75	0.0415
regulation of binding (GO:0051098)	373	16	9.64	+	1.66	0.0494
cell cycle process (GO:0022402)	1062	16	27.45	-	0.58	0.0274
neurotransmitter secretion (GO:0007269)	105	15	2.71	+	5.53	3.59e-07
signal release from synapse (GO:0099643)	105	15	2.71	+	5.53	3.59e-07
regulation of neurotransmitter secretion (GO:0046928)	110	15	2.84	+	5.28	6.13e-07
regulation of synaptic vesicle cycle (GO:0098693)	118	15	3.05	+	4.92	1.37e-06
regulation of neurotransmitter transport (GO:0051588)	125	15	3.23	+	4.64	2.62e-06
positive regulation of synaptic transmission (GO:0050806)	154	15	3.98	+	3.77	2.59e-05
central nervous system neuron differentiation (GO:0021953)	192	15	4.96	+	3.02	0.000256
negative regulation of neuron differentiation (GO:0045665)	226	15	5.84	+	2.57	0.00124
regulation of transmembrane receptor protein serine/threonine kinase signaling pathway (GO:0090092)	251	15	6.49	+	2.31	0.0043
regulation of ion transmembrane transporter activity (GO:0032412)	269	15	6.95	+	2.16	0.00655
regulation of transmembrane transporter activity (GO:0022898)	280	15	7.24	+	2.07	0.0127
divalent metal ion transport (GO:0070838)	289	15	7.47	+	2.01	0.0143
cellular response to chemical stress (GO:0062197)	289	15	7.47	+	2.01	0.0143
regulation of transporter activity (GO:0032409)	292	15	7.55	+	1.99	0.0149
embryonic organ morphogenesis (GO:0048562)	307	15	7.94	+	1.89	0.0285
carboxylic acid transport (GO:0046942)	309	15	7.99	+	1.88	0.029
purine ribonucleotide metabolic process (GO:0009150)	312	15	8.07	+	1.86	0.0297
angiogenesis (GO:0001525)	323	15	8.35	+	1.8	0.0334
regulation of cytosolic calcium ion concentration (GO:0051480)	327	15	8.45	+	1.77	0.0351
ribonucleotide metabolic process (GO:0009259)	327	15	8.45	+	1.77	0.0351
synapse assembly (GO:0007416)	103	14	2.66	+	5.26	1.5e-06
positive regulation of cell morphogenesis involved in differentiation (GO:0010770)	159	14	4.11	+	3.41	0.00013
stem cell differentiation (GO:0048863)	163	14	4.21	+	3.32	0.000165
regulation of axonogenesis (GO:0050770)	192	14	4.96	+	2.82	0.00077
calcium ion transport (GO:0006816)	244	14	6.31	+	2.22	0.0074
regulation of peptidyl-tyrosine phosphorylation (GO:0050730)	257	14	6.64	+	2.11	0.0101
vascular process in circulatory system (GO:0003018)	261	14	6.75	+	2.08	0.0112
negative regulation of cell migration (GO:0030336)	267	14	6.9	+	2.03	0.0184
negative regulation of cell motility (GO:2000146)	282	14	7.29	+	1.92	0.0229
regulation of ERK1 and ERK2 cascade (GO:0070372)	294	14	7.6	+	1.84	0.0402
regulation of angiogenesis (GO:0045765)	307	14	7.94	+	1.76	0.0455
macromolecule catabolic process (GO:0009057)	1057	14	27.32	-	0.51	0.00671
regulation of synaptic vesicle exocytosis (GO:2000300)	83	13	2.15	+	6.06	8.55e-07
feeding behavior (GO:0007631)	88	13	2.27	+	5.71	1.54e-06
kidney epithelium development (GO:0072073)	131	13	3.39	+	3.84	7.44e-05
cardiac chamber development (GO:0003205)	172	13	4.45	+	2.92	0.000863
cyclic-nucleotide-mediated signaling (GO:0019935)	179	13	4.63	+	2.81	0.00121
regulation of insulin secretion (GO:0050796)	187	13	4.83	+	2.69	0.00175
regulation of cell size (GO:0008361)	187	13	4.83	+	2.69	0.00175
positive regulation of peptidyl-tyrosine phosphorylation (GO:0050731)	194	13	5.01	+	2.59	0.00237
positive regulation of epithelial cell proliferation (GO:0050679)	196	13	5.07	+	2.57	0.00258
negative regulation of neuron death (GO:1901215)	215	13	5.56	+	2.34	0.00825
anterior/posterior pattern specification (GO:0009952)	217	13	5.61	+	2.32	0.00851
response to mechanical stimulus (GO:0009612)	217	13	5.61	+	2.32	0.00851
muscle cell differentiation (GO:0042692)	248	13	6.41	+	2.03	0.0252
regulation of calcium ion transport (GO:0051924)	258	13	6.67	+	1.95	0.0282
positive regulation of MAP kinase activity (GO:0043406)	267	13	6.9	+	1.88	0.0322
sex differentiation (GO:0007548)	276	13	7.13	+	1.82	0.0374
protein localization to synapse (GO:0035418)	64	12	1.65	+	7.25	4.15e-07
chemical synaptic transmission, postsynaptic (GO:0099565)	70	12	1.81	+	6.63	9.67e-07
protein localization to cell junction (GO:1902414)	91	12	2.35	+	5.1	1.11e-05
regulation of postsynaptic membrane potential (GO:0060078)	102	12	2.64	+	4.55	3.11e-05
skeletal muscle organ development (GO:0060538)	140	12	3.62	+	3.32	0.000484
negative regulation of neuron apoptotic process (GO:0043524)	151	12	3.9	+	3.07	0.0009
regeneration (GO:0031099)	164	12	4.24	+	2.83	0.00174
morphogenesis of a branching structure (GO:0001763)	169	12	4.37	+	2.75	0.0022
positive regulation of cell growth (GO:0030307)	169	12	4.37	+	2.75	0.0022
lung development (GO:0030324)	174	12	4.5	+	2.67	0.00276
respiratory tube development (GO:0030323)	178	12	4.6	+	2.61	0.00328
cell-cell junction organization (GO:0045216)	186	12	4.81	+	2.5	0.00456
microtubule-based transport (GO:0099111)	190	12	4.91	+	2.44	0.00534
positive regulation of vasculature development (GO:1904018)	191	12	4.94	+	2.43	0.00555
glucose homeostasis (GO:0042593)	197	12	5.09	+	2.36	0.00695
carbohydrate homeostasis (GO:0033500)	198	12	5.12	+	2.34	0.0072
anatomical structure maturation (GO:0071695)	201	12	5.2	+	2.31	0.0123
peptidyl-serine modification (GO:0018209)	205	12	5.3	+	2.26	0.0131
striated muscle cell differentiation (GO:0051146)	205	12	5.3	+	2.26	0.0131
negative regulation of Wnt signaling pathway (GO:0030178)	220	12	5.69	+	2.11	0.0176
positive regulation of peptide secretion (GO:0002793)	229	12	5.92	+	2.03	0.0217
skeletal system morphogenesis (GO:0048705)	230	12	5.95	+	2.02	0.0222
regulation of muscle system process (GO:0090257)	233	12	6.02	+	1.99	0.0358
gliogenesis (GO:0042063)	234	12	6.05	+	1.98	0.0361
cellular response to oxidative stress (GO:0034599)	243	12	6.28	+	1.91	0.0399
muscle contraction (GO:0006936)	246	12	6.36	+	1.89	0.0415
RNA processing (GO:0006396)	924	12	23.89	-	0.5	0.0102
excitatory postsynaptic potential (GO:0060079)	65	11	1.68	+	6.55	3.06e-06
neuron fate commitment (GO:0048663)	68	11	1.76	+	6.26	4.51e-06
phenol-containing compound metabolic process (GO:0018958)	89	11	2.3	+	4.78	4.4e-05
cell fate specification (GO:0001708)	89	11	2.3	+	4.78	4.4e-05
regulation of synapse assembly (GO:0051963)	107	11	2.77	+	3.98	0.000198
cardiac septum development (GO:0003279)	111	11	2.87	+	3.83	0.000265
regulation of cell-matrix adhesion (GO:0001952)	121	11	3.13	+	3.52	0.000522
nephron development (GO:0072006)	127	11	3.28	+	3.35	0.000759
cardiac chamber morphogenesis (GO:0003206)	128	11	3.31	+	3.32	0.000806
response to acid chemical (GO:0001101)	136	11	3.52	+	3.13	0.00127
organic acid transmembrane transport (GO:1903825)	142	11	3.67	+	3	0.00176
adult behavior (GO:0030534)	143	11	3.7	+	2.98	0.00185
cell maturation (GO:0048469)	158	11	4.08	+	2.69	0.00381
cAMP-mediated signaling (GO:0019933)	158	11	4.08	+	2.69	0.00381
hindbrain development (GO:0030902)	159	11	4.11	+	2.68	0.00398
morphogenesis of a branching epithelium (GO:0061138)	160	11	4.14	+	2.66	0.00416
regulation of muscle contraction (GO:0006937)	165	11	4.27	+	2.58	0.00516
response to nutrient (GO:0007584)	170	11	4.39	+	2.5	0.00634
positive regulation of angiogenesis (GO:0045766)	171	11	4.42	+	2.49	0.0066
peptidyl-serine phosphorylation (GO:0018105)	181	11	4.68	+	2.35	0.00967
glial cell differentiation (GO:0010001)	182	11	4.7	+	2.34	0.01
regulation of cation channel activity (GO:2001257)	186	11	4.81	+	2.29	0.018
calcium ion transmembrane transport (GO:0070588)	189	11	4.89	+	2.25	0.0188
protein autophosphorylation (GO:0046777)	193	11	4.99	+	2.2	0.0201
establishment or maintenance of cell polarity (GO:0007163)	203	11	5.25	+	2.1	0.0244
positive regulation of protein secretion (GO:0050714)	206	11	5.33	+	2.07	0.026
vesicle localization (GO:0051648)	210	11	5.43	+	2.03	0.0284
regulation of protein binding (GO:0043393)	214	11	5.53	+	1.99	0.031
cellular protein-containing complex assembly (GO:0034622)	827	11	21.38	-	0.51	0.0181
cellular macromolecule catabolic process (GO:0044265)	922	11	23.83	-	0.46	0.00519
chromosome organization (GO:0051276)	1065	11	27.53	-	0.4	0.000613
synaptic vesicle exocytosis (GO:0016079)	64	10	1.65	+	6.04	1.61e-05
neural nucleus development (GO:0048857)	66	10	1.71	+	5.86	2.04e-05
outflow tract morphogenesis (GO:0003151)	73	10	1.89	+	5.3	4.44e-05
positive regulation of axonogenesis (GO:0050772)	89	10	2.3	+	4.35	0.000199
nephron epithelium development (GO:0072009)	98	10	2.53	+	3.95	0.000404
limbic system development (GO:0021761)	114	10	2.95	+	3.39	0.00119
regulation of extent of cell growth (GO:0061387)	115	10	2.97	+	3.36	0.00127
regulation of transforming growth factor beta receptor signaling pathway (GO:0017015)	119	10	3.08	+	3.25	0.00161
regulation of cellular response to transforming growth factor beta stimulus (GO:1903844)	121	10	3.13	+	3.2	0.0018
memory (GO:0007613)	126	10	3.26	+	3.07	0.00238
branching morphogenesis of an epithelial tube (GO:0048754)	132	10	3.41	+	2.93	0.00325
carboxylic acid transmembrane transport (GO:1905039)	141	10	3.64	+	2.74	0.00502
regulation of cold-induced thermogenesis (GO:0120161)	144	10	3.72	+	2.69	0.00576
response to estradiol (GO:0032355)	145	10	3.75	+	2.67	0.00602
mesenchymal cell differentiation (GO:0048762)	156	10	4.03	+	2.48	0.00957
peptide secretion (GO:0002790)	156	10	4.03	+	2.48	0.00957
transport along microtubule (GO:0010970)	157	10	4.06	+	2.46	0.00996
activation of MAPK activity (GO:0000187)	158	10	4.08	+	2.45	0.0104
positive regulation of binding (GO:0051099)	177	10	4.58	+	2.19	0.0288
ameboidal-type cell migration (GO:0001667)	178	10	4.6	+	2.17	0.0293
response to carbohydrate (GO:0009743)	181	10	4.68	+	2.14	0.0308
limb development (GO:0060173)	182	10	4.7	+	2.13	0.0314
appendage development (GO:0048736)	182	10	4.7	+	2.13	0.0314
sensory perception of mechanical stimulus (GO:0050954)	182	10	4.7	+	2.13	0.0314
regulation of blood pressure (GO:0008217)	189	10	4.89	+	2.05	0.0359
cytoskeleton-dependent intracellular transport (GO:0030705)	194	10	5.01	+	1.99	0.0399
cellular response to metal ion (GO:0071248)	196	10	5.07	+	1.97	0.0416
mitotic cell cycle (GO:0000278)	766	10	19.8	-	0.51	0.0256
cardiac septum morphogenesis (GO:0060411)	74	9	1.91	+	4.7	0.000241
peripheral nervous system development (GO:0007422)	77	9	1.99	+	4.52	0.000315
hormone secretion (GO:0046879)	77	9	1.99	+	4.52	0.000315
nerve development (GO:0021675)	81	9	2.09	+	4.3	0.000443
cellular response to dopamine (GO:1903351)	82	9	2.12	+	4.25	0.00048
mesenchymal cell development (GO:0014031)	83	9	2.15	+	4.19	0.000521
response to dopamine (GO:1903350)	83	9	2.15	+	4.19	0.000521
hormone transport (GO:0009914)	86	9	2.22	+	4.05	0.000659
ureteric bud development (GO:0001657)	87	9	2.25	+	4	0.000712
mesonephric tubule development (GO:0072164)	88	9	2.27	+	3.96	0.000767
mesonephric epithelium development (GO:0072163)	88	9	2.27	+	3.96	0.000767
neural crest cell differentiation (GO:0014033)	88	9	2.27	+	3.96	0.000767
mesonephros development (GO:0001823)	92	9	2.38	+	3.78	0.00103
regulation of neural precursor cell proliferation (GO:2000177)	94	9	2.43	+	3.7	0.00118
cellular response to catecholamine stimulus (GO:0071870)	98	9	2.53	+	3.55	0.00154
cellular response to monoamine stimulus (GO:0071868)	98	9	2.53	+	3.55	0.00154
positive regulation of cell junction assembly (GO:1901890)	101	9	2.61	+	3.45	0.00187
response to catecholamine (GO:0071869)	102	9	2.64	+	3.41	0.00199
response to monoamine (GO:0071867)	102	9	2.64	+	3.41	0.00199
spinal cord development (GO:0021510)	111	9	2.87	+	3.14	0.00338
dendrite development (GO:0016358)	114	9	2.95	+	3.05	0.00398
endocrine system development (GO:0035270)	124	9	3.21	+	2.81	0.00662
mesoderm development (GO:0007498)	125	9	3.23	+	2.79	0.00694
regulation of sequestering of calcium ion (GO:0051282)	125	9	3.23	+	2.79	0.00694
positive regulation of cell-substrate adhesion (GO:0010811)	126	9	3.26	+	2.76	0.00728
skeletal muscle tissue development (GO:0007519)	130	9	3.36	+	2.68	0.00874
mammary gland development (GO:0030879)	132	9	3.41	+	2.64	0.00955
amino acid transport (GO:0006865)	133	9	3.44	+	2.62	0.00998
adenylate cyclase-activating G protein-coupled receptor signaling pathway (GO:0007189)	137	9	3.54	+	2.54	0.0118
muscle cell development (GO:0055001)	146	9	3.77	+	2.38	0.0169
circadian rhythm (GO:0007623)	147	9	3.8	+	2.37	0.0176
retina development in camera-type eye (GO:0060041)	149	9	3.85	+	2.34	0.0189
eye morphogenesis (GO:0048592)	156	9	4.03	+	2.23	0.0389
regulation of dendrite development (GO:0050773)	157	9	4.06	+	2.22	0.0393
potassium ion transmembrane transport (GO:0071805)	159	9	4.11	+	2.19	0.0404
regulation of generation of precursor metabolites and energy (GO:0043467)	164	9	4.24	+	2.12	0.0435
negative regulation of secretion by cell (GO:1903531)	166	9	4.29	+	2.1	0.0449
potassium ion transport (GO:0006813)	169	9	4.37	+	2.06	0.0473
regulation of cell division (GO:0051302)	170	9	4.39	+	2.05	0.0482
detection of stimulus (GO:0051606)	709	9	18.33	-	0.49	0.0281
neuron fate specification (GO:0048665)	34	8	0.88	+	9.1	8.56e-06
cell junction maintenance (GO:0034331)	36	8	0.93	+	8.6	1.23e-05
neurotransmitter receptor transport (GO:0099637)	37	8	0.96	+	8.36	1.46e-05
protein localization to postsynapse (GO:0062237)	39	8	1.01	+	7.94	2.04e-05
receptor localization to synapse (GO:0097120)	42	8	1.09	+	7.37	3.26e-05
catecholamine metabolic process (GO:0006584)	45	8	1.16	+	6.88	5.04e-05
catechol-containing compound metabolic process (GO:0009712)	45	8	1.16	+	6.88	5.04e-05
cellular component maintenance (GO:0043954)	54	8	1.4	+	5.73	0.000158
purine ribonucleoside diphosphate metabolic process (GO:0009179)	63	8	1.63	+	4.91	0.000408
purine nucleoside diphosphate metabolic process (GO:0009135)	63	8	1.63	+	4.91	0.000408
negative regulation of hormone secretion (GO:0046888)	63	8	1.63	+	4.91	0.000408
positive regulation of synapse assembly (GO:0051965)	65	8	1.68	+	4.76	0.000493
ribonucleoside diphosphate metabolic process (GO:0009185)	66	8	1.71	+	4.69	0.000541
exocytic process (GO:0140029)	71	8	1.84	+	4.36	0.000839
pancreas development (GO:0031016)	73	8	1.89	+	4.24	0.00099
diencephalon development (GO:0021536)	77	8	1.99	+	4.02	0.00136
nephron tubule development (GO:0072080)	78	8	2.02	+	3.97	0.00146
neural crest cell development (GO:0014032)	79	8	2.04	+	3.92	0.00158
nucleoside diphosphate metabolic process (GO:0009132)	82	8	2.12	+	3.77	0.00196
renal tubule development (GO:0061326)	82	8	2.12	+	3.77	0.00196
stem cell development (GO:0048864)	83	8	2.15	+	3.73	0.0021
central nervous system neuron development (GO:0021954)	85	8	2.2	+	3.64	0.00241
artery development (GO:0060840)	89	8	2.3	+	3.48	0.00314
cytosolic calcium ion transport (GO:0060401)	91	8	2.35	+	3.4	0.00356
postsynapse organization (GO:0099173)	91	8	2.35	+	3.4	0.00356
development of primary female sexual characteristics (GO:0046545)	97	8	2.51	+	3.19	0.00509
regulation of heart rate (GO:0002027)	99	8	2.56	+	3.13	0.0057
regulation of axon extension (GO:0030516)	100	8	2.59	+	3.09	0.00602
columnar/cuboidal epithelial cell differentiation (GO:0002065)	107	8	2.77	+	2.89	0.00869
female sex differentiation (GO:0046660)	111	8	2.87	+	2.79	0.0106
glial cell development (GO:0021782)	115	8	2.97	+	2.69	0.0127
neuromuscular process (GO:0050905)	115	8	2.97	+	2.69	0.0127
response to fibroblast growth factor (GO:0071774)	117	8	3.02	+	2.65	0.0139
metencephalon development (GO:0022037)	120	8	3.1	+	2.58	0.0159
odontogenesis (GO:0042476)	120	8	3.1	+	2.58	0.0159
establishment of cell polarity (GO:0030010)	122	8	3.15	+	2.54	0.0173
Notch signaling pathway (GO:0007219)	124	8	3.21	+	2.5	0.0188
camera-type eye morphogenesis (GO:0048593)	128	8	3.31	+	2.42	0.022
striated muscle cell development (GO:0055002)	132	8	3.41	+	2.34	0.0257
protein secretion (GO:0009306)	134	8	3.46	+	2.31	0.0276
establishment of protein localization to extracellular region (GO:0035592)	135	8	3.49	+	2.29	0.0286
regulation of blood vessel diameter (GO:0097746)	140	8	3.62	+	2.21	0.0341
regulation of tube diameter (GO:0035296)	140	8	3.62	+	2.21	0.0341
regulation of tube size (GO:0035150)	141	8	3.64	+	2.19	0.0353
cellular response to DNA damage stimulus (GO:0006974)	780	8	20.16	-	0.4	0.00353
NAD metabolic process (GO:0019674)	45	7	1.16	+	6.02	0.000311
anterograde axonal transport (GO:0008089)	45	7	1.16	+	6.02	0.000311
regulation of postsynaptic membrane neurotransmitter receptor levels (GO:0099072)	49	7	1.27	+	5.53	0.000494
forebrain neuron differentiation (GO:0021879)	51	7	1.32	+	5.31	0.000614
neural crest cell migration (GO:0001755)	54	7	1.4	+	5.01	0.000834
regulation of catecholamine secretion (GO:0050433)	55	7	1.42	+	4.92	0.00092
axonal transport (GO:0098930)	56	7	1.45	+	4.84	0.00101
forebrain generation of neurons (GO:0021872)	63	7	1.63	+	4.3	0.00189
negative regulation of synaptic transmission (GO:0050805)	66	7	1.71	+	4.1	0.00241
protein transport along microtubule (GO:0098840)	67	7	1.73	+	4.04	0.0026
microtubule-based protein transport (GO:0099118)	67	7	1.73	+	4.04	0.0026
axo-dendritic transport (GO:0008088)	67	7	1.73	+	4.04	0.0026
neural retina development (GO:0003407)	69	7	1.78	+	3.92	0.00303
multicellular organismal response to stress (GO:0033555)	71	7	1.84	+	3.81	0.0035
embryonic pattern specification (GO:0009880)	71	7	1.84	+	3.81	0.0035
regulation of synaptic transmission, glutamatergic (GO:0051966)	72	7	1.86	+	3.76	0.00376
body fluid secretion (GO:0007589)	73	7	1.89	+	3.71	0.00404
positive regulation of blood circulation (GO:1903524)	75	7	1.94	+	3.61	0.00463
cellular response to acid chemical (GO:0071229)	78	7	2.02	+	3.47	0.00564
dicarboxylic acid transport (GO:0006835)	79	7	2.04	+	3.43	0.00601
adenylate cyclase-inhibiting G protein-coupled receptor signaling pathway (GO:0007193)	83	7	2.15	+	3.26	0.00767
dorsal/ventral pattern formation (GO:0009953)	85	7	2.2	+	3.19	0.00862
response to vitamin (GO:0033273)	88	7	2.27	+	3.08	0.0102
positive regulation of interleukin-6 production (GO:0032755)	89	7	2.3	+	3.04	0.0108
female gonad development (GO:0008585)	92	7	2.38	+	2.94	0.0126
regulation of amine transport (GO:0051952)	93	7	2.4	+	2.91	0.0133
tissue remodeling (GO:0048771)	96	7	2.48	+	2.82	0.0154
action potential (GO:0001508)	98	7	2.53	+	2.76	0.017
regulation of potassium ion transport (GO:0043266)	99	7	2.56	+	2.74	0.0178
heart process (GO:0003015)	100	7	2.59	+	2.71	0.0187
regulation of postsynapse organization (GO:0099175)	107	7	2.77	+	2.53	0.0254
neuropeptide signaling pathway (GO:0007218)	109	7	2.82	+	2.48	0.0276
response to alkaloid (GO:0043279)	109	7	2.82	+	2.48	0.0276
cardiocyte differentiation (GO:0035051)	109	7	2.82	+	2.48	0.0276
striated muscle contraction (GO:0006941)	110	7	2.84	+	2.46	0.0287
cellular response to fibroblast growth factor stimulus (GO:0044344)	110	7	2.84	+	2.46	0.0287
myelination (GO:0042552)	110	7	2.84	+	2.46	0.0287
cerebellum development (GO:0021549)	111	7	2.87	+	2.44	0.0299
response to retinoic acid (GO:0032526)	111	7	2.87	+	2.44	0.0299
ensheathment of neurons (GO:0007272)	112	7	2.9	+	2.42	0.0311
axon ensheathment (GO:0008366)	112	7	2.9	+	2.42	0.0311
regulation of circadian rhythm (GO:0042752)	123	7	3.18	+	2.2	0.0466
stress-activated protein kinase signaling cascade (GO:0031098)	124	7	3.21	+	2.18	0.0482
determination of left/right symmetry (GO:0007368)	125	7	3.23	+	2.17	0.0499
adaptive immune response (GO:0002250)	616	7	15.92	-	0.44	0.0191
mRNA metabolic process (GO:0016071)	698	7	18.04	-	0.39	0.00478
maintenance of synapse structure (GO:0099558)	19	6	0.49	+	12.22	2.93e-05
lymph vessel development (GO:0001945)	23	6	0.59	+	10.09	7.22e-05
positive regulation of neurotransmitter transport (GO:0051590)	28	6	0.72	+	8.29	0.000184
fear response (GO:0042596)	33	6	0.85	+	7.03	0.000401
protein localization to postsynaptic membrane (GO:1903539)	34	6	0.88	+	6.83	0.000461
glandular epithelial cell differentiation (GO:0002067)	41	6	1.06	+	5.66	0.00111
calcium-ion regulated exocytosis (GO:0017156)	42	6	1.09	+	5.53	0.00124
vesicle docking involved in exocytosis (GO:0006904)	43	6	1.11	+	5.4	0.00139
negative regulation of peptide hormone secretion (GO:0090278)	43	6	1.11	+	5.4	0.00139
branching involved in ureteric bud morphogenesis (GO:0001658)	44	6	1.14	+	5.28	0.00154
synaptic vesicle localization (GO:0097479)	44	6	1.14	+	5.28	0.00154
modulation of excitatory postsynaptic potential (GO:0098815)	45	6	1.16	+	5.16	0.00171
lactation (GO:0007595)	46	6	1.19	+	5.05	0.0019
response to amine (GO:0014075)	48	6	1.24	+	4.84	0.00231
ADP metabolic process (GO:0046031)	51	6	1.32	+	4.55	0.00304
regulation of action potential (GO:0098900)	51	6	1.32	+	4.55	0.00304
presynaptic endocytosis (GO:0140238)	52	6	1.34	+	4.46	0.00332
synaptic vesicle endocytosis (GO:0048488)	52	6	1.34	+	4.46	0.00332
acidic amino acid transport (GO:0015800)	52	6	1.34	+	4.46	0.00332
cranial nerve development (GO:0021545)	53	6	1.37	+	4.38	0.00362
muscle fiber development (GO:0048747)	53	6	1.37	+	4.38	0.00362
positive regulation of neural precursor cell proliferation (GO:2000179)	54	6	1.4	+	4.3	0.00394
regulation of neuronal synaptic plasticity (GO:0048168)	54	6	1.4	+	4.3	0.00394
ureteric bud morphogenesis (GO:0060675)	54	6	1.4	+	4.3	0.00394
mesonephric tubule morphogenesis (GO:0072171)	55	6	1.42	+	4.22	0.00428
regulation of kidney development (GO:0090183)	56	6	1.45	+	4.14	0.00464
regulation of glucose import (GO:0046324)	58	6	1.5	+	4	0.00543
synaptic vesicle recycling (GO:0036465)	60	6	1.55	+	3.87	0.0063
positive regulation of phospholipase activity (GO:0010518)	62	6	1.6	+	3.74	0.00728
peptide hormone secretion (GO:0030072)	63	6	1.63	+	3.68	0.00781
nephron tubule morphogenesis (GO:0072078)	64	6	1.65	+	3.63	0.00837
vesicle docking (GO:0048278)	64	6	1.65	+	3.63	0.00837
maternal process involved in female pregnancy (GO:0060135)	66	6	1.71	+	3.52	0.00956
nephron epithelium morphogenesis (GO:0072088)	66	6	1.71	+	3.52	0.00956
positive regulation of cytokine secretion (GO:0050715)	66	6	1.71	+	3.52	0.00956
nephron morphogenesis (GO:0072028)	67	6	1.73	+	3.46	0.0102
renal tubule morphogenesis (GO:0061333)	68	6	1.76	+	3.41	0.0109
regulation of stem cell proliferation (GO:0072091)	70	6	1.81	+	3.32	0.0123
cardiac ventricle morphogenesis (GO:0003208)	72	6	1.86	+	3.22	0.0139
regulation of phospholipase activity (GO:0010517)	73	6	1.89	+	3.18	0.0147
calcium ion transport into cytosol (GO:0060402)	74	6	1.91	+	3.14	0.0156
regulation of mitochondrial membrane potential (GO:0051881)	74	6	1.91	+	3.14	0.0156
positive regulation of lipase activity (GO:0060193)	75	6	1.94	+	3.09	0.0165
regulation of glucose transmembrane transport (GO:0010827)	76	6	1.96	+	3.05	0.0174
cardiac muscle contraction (GO:0060048)	77	6	1.99	+	3.01	0.0184
muscle organ morphogenesis (GO:0048644)	80	6	2.07	+	2.9	0.0215
response to estrogen (GO:0043627)	80	6	2.07	+	2.9	0.0215
regulation of cardiac muscle contraction (GO:0055117)	80	6	2.07	+	2.9	0.0215
adult locomotory behavior (GO:0008344)	80	6	2.07	+	2.9	0.0215
regulation of potassium ion transmembrane transport (GO:1901379)	83	6	2.15	+	2.8	0.025
positive regulation of carbohydrate metabolic process (GO:0045913)	83	6	2.15	+	2.8	0.025
kidney morphogenesis (GO:0060993)	84	6	2.17	+	2.76	0.0262
cellular response to carbohydrate stimulus (GO:0071322)	85	6	2.2	+	2.73	0.0275
cellular response to calcium ion (GO:0071277)	85	6	2.2	+	2.73	0.0275
JNK cascade (GO:0007254)	86	6	2.22	+	2.7	0.0288
heart contraction (GO:0060047)	87	6	2.25	+	2.67	0.0302
regulation of calcium ion transmembrane transporter activity (GO:1901019)	89	6	2.3	+	2.61	0.033
cellular response to alcohol (GO:0097306)	89	6	2.3	+	2.61	0.033
positive regulation of animal organ morphogenesis (GO:0110110)	90	6	2.33	+	2.58	0.0345
actin-mediated cell contraction (GO:0070252)	90	6	2.33	+	2.58	0.0345
midbrain development (GO:0030901)	90	6	2.33	+	2.58	0.0345
positive regulation of exocytosis (GO:0045921)	93	6	2.4	+	2.5	0.0392
positive regulation of endothelial cell proliferation (GO:0001938)	94	6	2.43	+	2.47	0.0408
cellular glucose homeostasis (GO:0001678)	94	6	2.43	+	2.47	0.0408
regulation of striated muscle contraction (GO:0006942)	95	6	2.46	+	2.44	0.0425
regulation of dendrite morphogenesis (GO:0048814)	95	6	2.46	+	2.44	0.0425
segmentation (GO:0035282)	96	6	2.48	+	2.42	0.0443
bone morphogenesis (GO:0060349)	97	6	2.51	+	2.39	0.046
positive regulation of cold-induced thermogenesis (GO:0120162)	97	6	2.51	+	2.39	0.046
regulation of lipase activity (GO:0060191)	99	6	2.56	+	2.34	0.0497
cellular response to ketone (GO:1901655)	99	6	2.56	+	2.34	0.0497
negative regulation of peptide secretion (GO:0002792)	99	6	2.56	+	2.34	0.0497
organelle assembly (GO:0070925)	765	6	19.78	-	0.3	0.000592
peripheral nervous system neuron development (GO:0048935)	13	5	0.34	+	14.88	6.51e-05
peripheral nervous system neuron differentiation (GO:0048934)	13	5	0.34	+	14.88	6.51e-05
neurotransmitter receptor transport to postsynaptic membrane (GO:0098969)	16	5	0.41	+	12.09	0.000145
neurotransmitter receptor transport to plasma membrane (GO:0098877)	16	5	0.41	+	12.09	0.000145
lymph vessel morphogenesis (GO:0036303)	16	5	0.41	+	12.09	0.000145
establishment of protein localization to postsynaptic membrane (GO:1903540)	17	5	0.44	+	11.38	0.000184
calcium ion-regulated exocytosis of neurotransmitter (GO:0048791)	22	5	0.57	+	8.79	0.000509
positive regulation of neurotransmitter secretion (GO:0001956)	23	5	0.59	+	8.41	0.000606
presynapse assembly (GO:0099054)	23	5	0.59	+	8.41	0.000606
subpallium development (GO:0021544)	25	5	0.65	+	7.74	0.000844
presynapse organization (GO:0099172)	26	5	0.67	+	7.44	0.000985
dopamine metabolic process (GO:0042417)	30	5	0.78	+	6.45	0.00173
behavioral fear response (GO:0001662)	31	5	0.8	+	6.24	0.00197
glutamate secretion (GO:0014047)	31	5	0.8	+	6.24	0.00197
blood vessel remodeling (GO:0001974)	32	5	0.83	+	6.04	0.00223
behavioral defense response (GO:0002209)	32	5	0.83	+	6.04	0.00223
regulation of synaptic transmission, GABAergic (GO:0032228)	35	5	0.9	+	5.53	0.00317
neuron cellular homeostasis (GO:0070050)	35	5	0.9	+	5.53	0.00317
negative regulation of insulin secretion (GO:0046676)	37	5	0.96	+	5.23	0.00393
serotonin receptor signaling pathway (GO:0007210)	39	5	1.01	+	4.96	0.00482
insulin secretion (GO:0030073)	40	5	1.03	+	4.84	0.00531
positive regulation of kidney development (GO:0090184)	41	5	1.06	+	4.72	0.00584
positive regulation of axon extension (GO:0045773)	44	5	1.14	+	4.4	0.00763
substantia nigra development (GO:0021762)	46	5	1.19	+	4.2	0.00903
long-term synaptic potentiation (GO:0060291)	47	5	1.21	+	4.12	0.00979
collagen fibril organization (GO:0030199)	48	5	1.24	+	4.03	0.0106
calcium ion import (GO:0070509)	49	5	1.27	+	3.95	0.0114
ventral spinal cord development (GO:0021517)	50	5	1.29	+	3.87	0.0123
intraspecies interaction between organisms (GO:0051703)	51	5	1.32	+	3.79	0.0133
response to axon injury (GO:0048678)	51	5	1.32	+	3.79	0.0133
social behavior (GO:0035176)	51	5	1.32	+	3.79	0.0133
glomerulus development (GO:0032835)	53	5	1.37	+	3.65	0.0153
export across plasma membrane (GO:0140115)	53	5	1.37	+	3.65	0.0153
aorta development (GO:0035904)	53	5	1.37	+	3.65	0.0153
positive regulation of cell-matrix adhesion (GO:0001954)	56	5	1.45	+	3.45	0.0187
response to nerve growth factor (GO:1990089)	56	5	1.45	+	3.45	0.0187
apoptotic mitochondrial changes (GO:0008637)	57	5	1.47	+	3.39	0.0199
cell differentiation in spinal cord (GO:0021515)	58	5	1.5	+	3.33	0.0212
columnar/cuboidal epithelial cell development (GO:0002066)	58	5	1.5	+	3.33	0.0212
negative regulation of chemotaxis (GO:0050922)	58	5	1.5	+	3.33	0.0212
positive regulation of regulated secretory pathway (GO:1903307)	58	5	1.5	+	3.33	0.0212
regulation of receptor internalization (GO:0002090)	59	5	1.53	+	3.28	0.0225
regulation of vasoconstriction (GO:0019229)	60	5	1.55	+	3.22	0.0239
nucleoside diphosphate phosphorylation (GO:0006165)	60	5	1.55	+	3.22	0.0239
regulation of potassium ion transmembrane transporter activity (GO:1901016)	60	5	1.55	+	3.22	0.0239
photoreceptor cell differentiation (GO:0046530)	61	5	1.58	+	3.17	0.0253
nucleotide phosphorylation (GO:0046939)	62	5	1.6	+	3.12	0.0268
negative regulation of cell-substrate adhesion (GO:0010812)	62	5	1.6	+	3.12	0.0268
regulation of focal adhesion assembly (GO:0051893)	63	5	1.63	+	3.07	0.0284
regulation of cell-substrate junction assembly (GO:0090109)	63	5	1.63	+	3.07	0.0284
adherens junction organization (GO:0034332)	63	5	1.63	+	3.07	0.0284
receptor internalization (GO:0031623)	66	5	1.71	+	2.93	0.0334
tissue regeneration (GO:0042246)	66	5	1.71	+	2.93	0.0334
regulation of cell-substrate junction organization (GO:0150116)	67	5	1.73	+	2.89	0.0351
cellular response to retinoic acid (GO:0071300)	68	5	1.76	+	2.84	0.037
cellular response to amino acid stimulus (GO:0071230)	71	5	1.84	+	2.72	0.0428
pyruvate metabolic process (GO:0006090)	71	5	1.84	+	2.72	0.0428
cellular response to drug (GO:0035690)	71	5	1.84	+	2.72	0.0428
cellular response to glucose stimulus (GO:0071333)	72	5	1.86	+	2.69	0.0449
cellular response to hexose stimulus (GO:0071331)	74	5	1.91	+	2.61	0.0492
regulation of mitochondrial membrane permeability (GO:0046902)	74	5	1.91	+	2.61	0.0492
ncRNA metabolic process (GO:0034660)	526	5	13.6	-	0.37	0.016
ubiquitin-dependent protein catabolic process (GO:0006511)	538	5	13.91	-	0.36	0.0118
modification-dependent protein catabolic process (GO:0019941)	545	5	14.09	-	0.35	0.0121
modification-dependent macromolecule catabolic process (GO:0043632)	556	5	14.37	-	0.35	0.00879
anterograde axonal protein transport (GO:0099641)	9	4	0.23	+	17.19	0.000238
protein localization to presynapse (GO:1905383)	9	4	0.23	+	17.19	0.000238
sympathetic ganglion development (GO:0061549)	9	4	0.23	+	17.19	0.000238
regulation of nitric oxide mediated signal transduction (GO:0010749)	10	4	0.26	+	15.47	0.000326
positive regulation of synaptic plasticity (GO:0031915)	11	4	0.28	+	14.07	0.000436
synaptic vesicle docking (GO:0016081)	11	4	0.28	+	14.07	0.000436
negative regulation of mitochondrial membrane potential (GO:0010917)	12	4	0.31	+	12.89	0.00057
axo-dendritic protein transport (GO:0099640)	13	4	0.34	+	11.9	0.000731
norepinephrine metabolic process (GO:0042415)	13	4	0.34	+	11.9	0.000731
trans-synaptic signaling, modulating synaptic transmission (GO:0099550)	14	4	0.36	+	11.05	0.000921
negative regulation of membrane potential (GO:0045837)	14	4	0.36	+	11.05	0.000921
regulation of short-term neuronal synaptic plasticity (GO:0048172)	16	4	0.41	+	9.67	0.0014
ganglion development (GO:0061548)	16	4	0.41	+	9.67	0.0014
response to water (GO:0009415)	17	4	0.44	+	9.1	0.0017
striatum development (GO:0021756)	19	4	0.49	+	8.14	0.00241
glandular epithelial cell development (GO:0002068)	20	4	0.52	+	7.74	0.00284
sympathetic nervous system development (GO:0048485)	21	4	0.54	+	7.37	0.00331
enteroendocrine cell differentiation (GO:0035883)	21	4	0.54	+	7.37	0.00331
retrograde axonal transport (GO:0008090)	21	4	0.54	+	7.37	0.00331
positive regulation of mitochondrial membrane permeability (GO:0035794)	22	4	0.57	+	7.03	0.00384
hypothalamus development (GO:0021854)	22	4	0.57	+	7.03	0.00384
positive regulation of membrane permeability (GO:1905710)	24	4	0.62	+	6.45	0.00505
regulation of dendrite extension (GO:1903859)	25	4	0.65	+	6.19	0.00574
detection of temperature stimulus (GO:0016048)	25	4	0.65	+	6.19	0.00574
innervation (GO:0060384)	26	4	0.67	+	5.95	0.0065
transepithelial transport (GO:0070633)	26	4	0.67	+	5.95	0.0065
positive regulation of potassium ion transmembrane transporter activity (GO:1901018)	26	4	0.67	+	5.95	0.0065
outflow tract septum morphogenesis (GO:0003148)	27	4	0.7	+	5.73	0.00731
synaptic transmission, cholinergic (GO:0007271)	28	4	0.72	+	5.53	0.0082
reproductive behavior (GO:0019098)	28	4	0.72	+	5.53	0.0082
positive regulation of receptor internalization (GO:0002092)	28	4	0.72	+	5.53	0.0082
forebrain neuron development (GO:0021884)	28	4	0.72	+	5.53	0.0082
synaptic transmission, glutamatergic (GO:0035249)	30	4	0.78	+	5.16	0.0102
neurotransmitter metabolic process (GO:0042133)	31	4	0.8	+	4.99	0.0112
extracellular matrix assembly (GO:0085029)	31	4	0.8	+	4.99	0.0112
dopamine receptor signaling pathway (GO:0007212)	32	4	0.83	+	4.84	0.0124
regulation of oxidative phosphorylation (GO:0002082)	32	4	0.83	+	4.84	0.0124
phenol-containing compound biosynthetic process (GO:0046189)	34	4	0.88	+	4.55	0.015
activation of phospholipase C activity (GO:0007202)	34	4	0.88	+	4.55	0.015
G protein-coupled serotonin receptor signaling pathway (GO:0098664)	34	4	0.88	+	4.55	0.015
purine ribonucleotide catabolic process (GO:0009154)	34	4	0.88	+	4.55	0.015
regulation of dopamine secretion (GO:0014059)	35	4	0.9	+	4.42	0.0163
ribonucleotide catabolic process (GO:0009261)	35	4	0.9	+	4.42	0.0163
peptidyl-tyrosine autophosphorylation (GO:0038083)	36	4	0.93	+	4.3	0.0178
regulation of platelet activation (GO:0010543)	36	4	0.93	+	4.3	0.0178
negative regulation of cell-matrix adhesion (GO:0001953)	38	4	0.98	+	4.07	0.021
astrocyte development (GO:0014002)	38	4	0.98	+	4.07	0.021
embryonic eye morphogenesis (GO:0048048)	38	4	0.98	+	4.07	0.021
neuron maturation (GO:0042551)	38	4	0.98	+	4.07	0.021
regulation of amyloid precursor protein catabolic process (GO:1902991)	38	4	0.98	+	4.07	0.021
regulation of animal organ formation (GO:0003156)	38	4	0.98	+	4.07	0.021
semaphorin-plexin signaling pathway (GO:0071526)	39	4	1.01	+	3.97	0.0227
positive regulation of potassium ion transmembrane transport (GO:1901381)	39	4	1.01	+	3.97	0.0227
embryonic axis specification (GO:0000578)	39	4	1.01	+	3.97	0.0227
endocrine pancreas development (GO:0031018)	40	4	1.03	+	3.87	0.0245
positive regulation of smooth muscle cell migration (GO:0014911)	40	4	1.03	+	3.87	0.0245
forelimb morphogenesis (GO:0035136)	41	4	1.06	+	3.77	0.0263
regulation of heart morphogenesis (GO:2000826)	42	4	1.09	+	3.68	0.0283
cell fate determination (GO:0001709)	42	4	1.09	+	3.68	0.0283
glycolytic process (GO:0006096)	42	4	1.09	+	3.68	0.0283
positive regulation of heart contraction (GO:0045823)	42	4	1.09	+	3.68	0.0283
regulation of autophagy of mitochondrion (GO:1903146)	43	4	1.11	+	3.6	0.0303
ATP generation from ADP (GO:0006757)	43	4	1.11	+	3.6	0.0303
positive regulation of stem cell proliferation (GO:2000648)	43	4	1.11	+	3.6	0.0303
cell communication involved in cardiac conduction (GO:0086065)	43	4	1.11	+	3.6	0.0303
regulation of mast cell activation (GO:0033003)	44	4	1.14	+	3.52	0.0324
regulation of calcium ion-dependent exocytosis (GO:0017158)	45	4	1.16	+	3.44	0.0346
phospholipid dephosphorylation (GO:0046839)	45	4	1.16	+	3.44	0.0346
endocardial cushion development (GO:0003197)	45	4	1.16	+	3.44	0.0346
positive regulation of potassium ion transport (GO:0043268)	46	4	1.19	+	3.36	0.0369
positive regulation of phospholipase C activity (GO:0010863)	46	4	1.19	+	3.36	0.0369
purine nucleotide catabolic process (GO:0006195)	47	4	1.21	+	3.29	0.0393
autonomic nervous system development (GO:0048483)	47	4	1.21	+	3.29	0.0393
negative regulation of cold-induced thermogenesis (GO:0120163)	47	4	1.21	+	3.29	0.0393
eye photoreceptor cell differentiation (GO:0001754)	48	4	1.24	+	3.22	0.0417
regulation of phospholipase C activity (GO:1900274)	48	4	1.24	+	3.22	0.0417
receptor clustering (GO:0043113)	48	4	1.24	+	3.22	0.0417
ventricular cardiac muscle tissue morphogenesis (GO:0055010)	48	4	1.24	+	3.22	0.0417
response to epidermal growth factor (GO:0070849)	49	4	1.27	+	3.16	0.0443
endocrine process (GO:0050886)	49	4	1.27	+	3.16	0.0443
negative regulation of blood pressure (GO:0045776)	50	4	1.29	+	3.09	0.0469
positive regulation of cytokine-mediated signaling pathway (GO:0001961)	50	4	1.29	+	3.09	0.0469
cardiac muscle cell action potential (GO:0086001)	50	4	1.29	+	3.09	0.0469
neuron recognition (GO:0008038)	50	4	1.29	+	3.09	0.0469
neuroepithelial cell differentiation (GO:0060563)	50	4	1.29	+	3.09	0.0469
response to cocaine (GO:0042220)	51	4	1.32	+	3.03	0.0496
ncRNA processing (GO:0034470)	433	4	11.19	-	0.36	0.029
cell projection assembly (GO:0030031)	464	4	11.99	-	0.33	0.0159
ribonucleoprotein complex biogenesis (GO:0022613)	470	4	12.15	-	0.33	0.0163
detection of stimulus involved in sensory perception (GO:0050906)	549	4	14.19	-	0.28	0.00343
DNA metabolic process (GO:0006259)	760	4	19.65	-	0.2	4.73e-05
noradrenergic neuron development (GO:0003358)	3	3	0.08	+	38.68	0.000301
maintenance of presynaptic active zone structure (GO:0048790)	5	3	0.13	+	23.21	0.000811
exocytic insertion of neurotransmitter receptor to postsynaptic membrane (GO:0098967)	5	3	0.13	+	23.21	0.000811
mitochondrial protein catabolic process (GO:0035694)	5	3	0.13	+	23.21	0.000811
presynaptic active zone organization (GO:1990709)	7	3	0.18	+	16.58	0.00167
paranodal junction assembly (GO:0030913)	7	3	0.18	+	16.58	0.00167
nonassociative learning (GO:0046958)	7	3	0.18	+	16.58	0.00167
brainstem development (GO:0003360)	7	3	0.18	+	16.58	0.00167
noradrenergic neuron differentiation (GO:0003357)	7	3	0.18	+	16.58	0.00167
diadenosine polyphosphate metabolic process (GO:0015959)	9	3	0.23	+	12.89	0.00295
synaptic vesicle clustering (GO:0097091)	9	3	0.23	+	12.89	0.00295
response to folic acid (GO:0051593)	10	3	0.26	+	11.61	0.00377
retrograde trans-synaptic signaling (GO:0098917)	10	3	0.26	+	11.61	0.00377
response to water deprivation (GO:0009414)	10	3	0.26	+	11.61	0.00377
drinking behavior (GO:0042756)	10	3	0.26	+	11.61	0.00377
inhibitory postsynaptic potential (GO:0060080)	11	3	0.28	+	10.55	0.00471
trigeminal nerve development (GO:0021559)	12	3	0.31	+	9.67	0.00578
positive regulation of collateral sprouting (GO:0048672)	12	3	0.31	+	9.67	0.00578
endocrine hormone secretion (GO:0060986)	12	3	0.31	+	9.67	0.00578
suckling behavior (GO:0001967)	13	3	0.34	+	8.93	0.00698
positive regulation of granulocyte macrophage colony-stimulating factor production (GO:0032725)	13	3	0.34	+	8.93	0.00698
synaptic vesicle fusion to presynaptic active zone membrane (GO:0031629)	13	3	0.34	+	8.93	0.00698
negative regulation of catecholamine secretion (GO:0033604)	14	3	0.36	+	8.29	0.00832
negative regulation of amyloid-beta formation (GO:1902430)	14	3	0.36	+	8.29	0.00832
vesicle fusion to plasma membrane (GO:0099500)	14	3	0.36	+	8.29	0.00832
type B pancreatic cell development (GO:0003323)	14	3	0.36	+	8.29	0.00832
GABAergic neuron differentiation (GO:0097154)	14	3	0.36	+	8.29	0.00832
regulation of granulocyte macrophage colony-stimulating factor production (GO:0032645)	15	3	0.39	+	7.74	0.00979
regulation of excitatory synapse assembly (GO:1904889)	15	3	0.39	+	7.74	0.00979
mitochondrial outer membrane permeabilization (GO:0097345)	15	3	0.39	+	7.74	0.00979
venous blood vessel development (GO:0060841)	15	3	0.39	+	7.74	0.00979
response to inactivity (GO:0014854)	15	3	0.39	+	7.74	0.00979
cell fate commitment involved in pattern specification (GO:0060581)	15	3	0.39	+	7.74	0.00979
ventral spinal cord interneuron fate commitment (GO:0060579)	15	3	0.39	+	7.74	0.00979
epithelial cell-cell adhesion (GO:0090136)	16	3	0.41	+	7.25	0.0114
positive regulation of vascular endothelial cell proliferation (GO:1905564)	16	3	0.41	+	7.25	0.0114
postsynaptic cytoskeleton organization (GO:0099188)	16	3	0.41	+	7.25	0.0114
synaptic vesicle priming (GO:0016082)	16	3	0.41	+	7.25	0.0114
negative regulation of amyloid precursor protein catabolic process (GO:1902992)	16	3	0.41	+	7.25	0.0114
ventral spinal cord interneuron differentiation (GO:0021514)	17	3	0.44	+	6.83	0.0132
neuron cell-cell adhesion (GO:0007158)	17	3	0.44	+	6.83	0.0132
mast cell activation involved in immune response (GO:0002279)	17	3	0.44	+	6.83	0.0132
microtubule depolymerization (GO:0007019)	17	3	0.44	+	6.83	0.0132
positive regulation of mitochondrial membrane permeability involved in apoptotic process (GO:1902110)	17	3	0.44	+	6.83	0.0132
negative regulation of cell division (GO:0051782)	17	3	0.44	+	6.83	0.0132
post-embryonic animal organ development (GO:0048569)	17	3	0.44	+	6.83	0.0132
regulation of retinoic acid receptor signaling pathway (GO:0048385)	17	3	0.44	+	6.83	0.0132
mast cell degranulation (GO:0043303)	17	3	0.44	+	6.83	0.0132
pulmonary valve morphogenesis (GO:0003184)	17	3	0.44	+	6.83	0.0132
glomerular visceral epithelial cell differentiation (GO:0072112)	18	3	0.47	+	6.45	0.0151
regulation of presynaptic cytosolic calcium ion concentration (GO:0099509)	18	3	0.47	+	6.45	0.0151
renal filtration cell differentiation (GO:0061318)	18	3	0.47	+	6.45	0.0151
neurotransmitter biosynthetic process (GO:0042136)	18	3	0.47	+	6.45	0.0151
mitochondrial outer membrane permeabilization involved in programmed cell death (GO:1902686)	19	3	0.49	+	6.11	0.0172
glomerular epithelial cell differentiation (GO:0072311)	19	3	0.49	+	6.11	0.0172
mast cell mediated immunity (GO:0002448)	19	3	0.49	+	6.11	0.0172
cellular response to low-density lipoprotein particle stimulus (GO:0071404)	19	3	0.49	+	6.11	0.0172
catechol-containing compound biosynthetic process (GO:0009713)	19	3	0.49	+	6.11	0.0172
catecholamine biosynthetic process (GO:0042423)	19	3	0.49	+	6.11	0.0172
type B pancreatic cell differentiation (GO:0003309)	19	3	0.49	+	6.11	0.0172
cardiac right ventricle morphogenesis (GO:0003215)	19	3	0.49	+	6.11	0.0172
blastoderm segmentation (GO:0007350)	20	3	0.52	+	5.8	0.0194
reflex (GO:0060004)	20	3	0.52	+	5.8	0.0194
middle ear morphogenesis (GO:0042474)	20	3	0.52	+	5.8	0.0194
gas transport (GO:0015669)	20	3	0.52	+	5.8	0.0194
myelin assembly (GO:0032288)	21	3	0.54	+	5.53	0.0217
relaxation of muscle (GO:0090075)	21	3	0.54	+	5.53	0.0217
regulation of vascular endothelial cell proliferation (GO:1905562)	21	3	0.54	+	5.53	0.0217
pulmonary valve development (GO:0003177)	21	3	0.54	+	5.53	0.0217
mast cell activation (GO:0045576)	22	3	0.57	+	5.28	0.0242
dorsal spinal cord development (GO:0021516)	22	3	0.57	+	5.28	0.0242
spinal cord dorsal/ventral patterning (GO:0021513)	22	3	0.57	+	5.28	0.0242
glomerular epithelium development (GO:0072010)	22	3	0.57	+	5.28	0.0242
vascular endothelial growth factor signaling pathway (GO:0038084)	22	3	0.57	+	5.28	0.0242
regulation of collateral sprouting (GO:0048670)	22	3	0.57	+	5.28	0.0242
establishment of monopolar cell polarity (GO:0061162)	22	3	0.57	+	5.28	0.0242
regulation of metanephros development (GO:0072215)	23	3	0.59	+	5.05	0.0269
cellular response to prostaglandin stimulus (GO:0071379)	23	3	0.59	+	5.05	0.0269
regulation of mitochondrial membrane permeability involved in apoptotic process (GO:1902108)	23	3	0.59	+	5.05	0.0269
regulation of respiratory gaseous exchange (GO:0043576)	23	3	0.59	+	5.05	0.0269
positive regulation of long-term synaptic potentiation (GO:1900273)	23	3	0.59	+	5.05	0.0269
axon regeneration (GO:0031103)	23	3	0.59	+	5.05	0.0269
C4-dicarboxylate transport (GO:0015740)	23	3	0.59	+	5.05	0.0269
positive regulation of dendrite extension (GO:1903861)	23	3	0.59	+	5.05	0.0269
establishment or maintenance of monopolar cell polarity (GO:0061339)	23	3	0.59	+	5.05	0.0269
spinal cord patterning (GO:0021511)	24	3	0.62	+	4.84	0.0297
hyperosmotic response (GO:0006972)	25	3	0.65	+	4.64	0.0327
positive regulation of mesenchymal cell proliferation (GO:0002053)	25	3	0.65	+	4.64	0.0327
regulation of long-term neuronal synaptic plasticity (GO:0048169)	25	3	0.65	+	4.64	0.0327
ammonium ion metabolic process (GO:0097164)	25	3	0.65	+	4.64	0.0327
negative regulation of muscle contraction (GO:0045932)	25	3	0.65	+	4.64	0.0327
positive regulation of glycolytic process (GO:0045821)	25	3	0.65	+	4.64	0.0327
pharyngeal system development (GO:0060037)	26	3	0.67	+	4.46	0.0358
regulation of cardiac muscle cell membrane repolarization (GO:0099623)	26	3	0.67	+	4.46	0.0358
regulation of ryanodine-sensitive calcium-release channel activity (GO:0060314)	27	3	0.7	+	4.3	0.039
NADH regeneration (GO:0006735)	27	3	0.7	+	4.3	0.039
negative regulation of amine transport (GO:0051953)	27	3	0.7	+	4.3	0.039
exploration behavior (GO:0035640)	27	3	0.7	+	4.3	0.039
focal adhesion assembly (GO:0048041)	27	3	0.7	+	4.3	0.039
regulation of receptor binding (GO:1900120)	27	3	0.7	+	4.3	0.039
glucose catabolic process to pyruvate (GO:0061718)	27	3	0.7	+	4.3	0.039
canonical glycolysis (GO:0061621)	27	3	0.7	+	4.3	0.039
cell-cell signaling involved in cardiac conduction (GO:0086019)	27	3	0.7	+	4.3	0.039
camera-type eye photoreceptor cell differentiation (GO:0060219)	28	3	0.72	+	4.14	0.0424
neurotransmitter uptake (GO:0001504)	28	3	0.72	+	4.14	0.0424
positive regulation of release of cytochrome c from mitochondria (GO:0090200)	28	3	0.72	+	4.14	0.0424
regulation of cardiac muscle cell action potential (GO:0098901)	28	3	0.72	+	4.14	0.0424
response to lipoprotein particle (GO:0055094)	28	3	0.72	+	4.14	0.0424
hair follicle morphogenesis (GO:0031069)	28	3	0.72	+	4.14	0.0424
glycolytic process through glucose-6-phosphate (GO:0061620)	28	3	0.72	+	4.14	0.0424
glycolytic process through fructose-6-phosphate (GO:0061615)	28	3	0.72	+	4.14	0.0424
aortic valve morphogenesis (GO:0003180)	28	3	0.72	+	4.14	0.0424
apoptotic process involved in development (GO:1902742)	29	3	0.75	+	4	0.046
acetylcholine receptor signaling pathway (GO:0095500)	29	3	0.75	+	4	0.046
positive regulation of excitatory postsynaptic potential (GO:2000463)	29	3	0.75	+	4	0.046
embryonic camera-type eye morphogenesis (GO:0048596)	29	3	0.75	+	4	0.046
regulation of hair cycle (GO:0042634)	29	3	0.75	+	4	0.046
regulation of homotypic cell-cell adhesion (GO:0034110)	30	3	0.78	+	3.87	0.0497
postsynaptic membrane organization (GO:0001941)	30	3	0.78	+	3.87	0.0497
negative regulation of microtubule depolymerization (GO:0007026)	30	3	0.78	+	3.87	0.0497
temperature homeostasis (GO:0001659)	30	3	0.78	+	3.87	0.0497
cellular response to lipoprotein particle stimulus (GO:0071402)	30	3	0.78	+	3.87	0.0497
regulation of cellular respiration (GO:0043457)	30	3	0.78	+	3.87	0.0497
neuron projection regeneration (GO:0031102)	30	3	0.78	+	3.87	0.0497
plasma membrane bounded cell projection assembly (GO:0120031)	447	3	11.55	-	0.26	0.00581
trans-synaptic signaling by neuropeptide, modulating synaptic transmission (GO:0099551)	2	2	0.05	+	38.68	0.00368
trans-synaptic signaling by neuropeptide (GO:0099540)	2	2	0.05	+	38.68	0.00368
presynapse to nucleus signaling pathway (GO:0099526)	2	2	0.05	+	38.68	0.00368
presynaptic signal transduction (GO:0098928)	2	2	0.05	+	38.68	0.00368
adrenal chromaffin cell differentiation (GO:0061104)	2	2	0.05	+	38.68	0.00368
medulla oblongata development (GO:0021550)	3	2	0.08	+	25.79	0.00603
olfactory pit development (GO:0060166)	3	2	0.08	+	25.79	0.00603
positive regulation of granulocyte colony-stimulating factor production (GO:0071657)	3	2	0.08	+	25.79	0.00603
zonula adherens maintenance (GO:0045218)	3	2	0.08	+	25.79	0.00603
peripheral nervous system neuron axonogenesis (GO:0048936)	3	2	0.08	+	25.79	0.00603
synaptic signaling via neuropeptide (GO:0099538)	3	2	0.08	+	25.79	0.00603
positive regulation of macrophage colony-stimulating factor production (GO:1901258)	3	2	0.08	+	25.79	0.00603
postsynaptic intermediate filament cytoskeleton organization (GO:0099185)	3	2	0.08	+	25.79	0.00603
presynaptic active zone assembly (GO:1904071)	3	2	0.08	+	25.79	0.00603
negative regulation of dopamine secretion (GO:0033602)	4	2	0.1	+	19.34	0.00889
regulation of granulocyte colony-stimulating factor production (GO:0071655)	4	2	0.1	+	19.34	0.00889
protein localization to secretory granule (GO:0033366)	4	2	0.1	+	19.34	0.00889
induction of synaptic vesicle exocytosis by positive regulation of presynaptic cytosolic calcium ion concentration (GO:0099703)	4	2	0.1	+	19.34	0.00889
cellular response to cobalt ion (GO:0071279)	4	2	0.1	+	19.34	0.00889
D-aspartate import across plasma membrane (GO:0070779)	4	2	0.1	+	19.34	0.00889
D-aspartate transport (GO:0070777)	4	2	0.1	+	19.34	0.00889
positive regulation of presynaptic cytosolic calcium concentration (GO:0099533)	4	2	0.1	+	19.34	0.00889
anterograde dendritic transport of neurotransmitter receptor complex (GO:0098971)	4	2	0.1	+	19.34	0.00889
regulation of inhibitory synapse assembly (GO:1905702)	4	2	0.1	+	19.34	0.00889
luteinizing hormone secretion (GO:0032275)	4	2	0.1	+	19.34	0.00889
immunoglobulin secretion (GO:0048305)	4	2	0.1	+	19.34	0.00889
regulation of corticotropin-releasing hormone secretion (GO:0043397)	4	2	0.1	+	19.34	0.00889
Tie signaling pathway (GO:0048014)	4	2	0.1	+	19.34	0.00889
adenosine 5'-(hexahydrogen pentaphosphate) catabolic process (GO:1901911)	5	2	0.13	+	15.47	0.0122
adenosine 5'-(hexahydrogen pentaphosphate) metabolic process (GO:1901910)	5	2	0.13	+	15.47	0.0122
diadenosine hexaphosphate catabolic process (GO:1901909)	5	2	0.13	+	15.47	0.0122
diadenosine hexaphosphate metabolic process (GO:1901908)	5	2	0.13	+	15.47	0.0122
diadenosine pentaphosphate catabolic process (GO:1901907)	5	2	0.13	+	15.47	0.0122
diadenosine pentaphosphate metabolic process (GO:1901906)	5	2	0.13	+	15.47	0.0122
diphosphoinositol polyphosphate metabolic process (GO:0071543)	5	2	0.13	+	15.47	0.0122
positive regulation of glycogen (starch) synthase activity (GO:2000467)	5	2	0.13	+	15.47	0.0122
neuroblast differentiation (GO:0014016)	5	2	0.13	+	15.47	0.0122
regulation of branching morphogenesis of a nerve (GO:2000172)	5	2	0.13	+	15.47	0.0122
gonadotropin secretion (GO:0032274)	5	2	0.13	+	15.47	0.0122
regulation of macrophage colony-stimulating factor production (GO:1901256)	5	2	0.13	+	15.47	0.0122
retrograde neuronal dense core vesicle transport (GO:1990049)	5	2	0.13	+	15.47	0.0122
calcium ion export across plasma membrane (GO:1990034)	5	2	0.13	+	15.47	0.0122
brain-derived neurotrophic factor receptor signaling pathway (GO:0031547)	5	2	0.13	+	15.47	0.0122
amacrine cell differentiation (GO:0035881)	5	2	0.13	+	15.47	0.0122
habituation (GO:0046959)	5	2	0.13	+	15.47	0.0122
membrane depolarization during SA node cell action potential (GO:0086046)	5	2	0.13	+	15.47	0.0122
positive regulation of nitric oxide mediated signal transduction (GO:0010750)	5	2	0.13	+	15.47	0.0122
pyruvate transport (GO:0006848)	6	2	0.16	+	12.89	0.016
regulation of presynaptic membrane potential (GO:0099505)	6	2	0.16	+	12.89	0.016
anterograde dendritic transport (GO:0098937)	6	2	0.16	+	12.89	0.016
neural crest cell migration involved in autonomic nervous system development (GO:1901166)	6	2	0.16	+	12.89	0.016
negative regulation of mitochondrial membrane permeability (GO:0035795)	6	2	0.16	+	12.89	0.016
diadenosine polyphosphate catabolic process (GO:0015961)	6	2	0.16	+	12.89	0.016
motor learning (GO:0061743)	6	2	0.16	+	12.89	0.016
cardiac neural crest cell development involved in outflow tract morphogenesis (GO:0061309)	6	2	0.16	+	12.89	0.016
pancreatic A cell differentiation (GO:0003310)	6	2	0.16	+	12.89	0.016
negative regulation of monocyte differentiation (GO:0045656)	7	2	0.18	+	11.05	0.0203
neurofilament cytoskeleton organization (GO:0060052)	7	2	0.18	+	11.05	0.0203
intermediate filament bundle assembly (GO:0045110)	7	2	0.18	+	11.05	0.0203
L-glutamate import across plasma membrane (GO:0098712)	7	2	0.18	+	11.05	0.0203
D-amino acid transport (GO:0042940)	7	2	0.18	+	11.05	0.0203
post-embryonic camera-type eye development (GO:0031077)	7	2	0.18	+	11.05	0.0203
positive regulation of non-membrane spanning protein tyrosine kinase activity (GO:1903997)	7	2	0.18	+	11.05	0.0203
norepinephrine biosynthetic process (GO:0042421)	7	2	0.18	+	11.05	0.0203
cellular response to gonadotropin-releasing hormone (GO:0097211)	7	2	0.18	+	11.05	0.0203
negative regulation of vasoconstriction (GO:0045906)	7	2	0.18	+	11.05	0.0203
neuroendocrine cell differentiation (GO:0061101)	7	2	0.18	+	11.05	0.0203
adherens junction maintenance (GO:0034334)	7	2	0.18	+	11.05	0.0203
tachykinin receptor signaling pathway (GO:0007217)	8	2	0.21	+	9.67	0.0249
adenylate cyclase-inhibiting G protein-coupled acetylcholine receptor signaling pathway (GO:0007197)	8	2	0.21	+	9.67	0.0249
L-glutamate import (GO:0051938)	8	2	0.21	+	9.67	0.0249
luteinization (GO:0001553)	8	2	0.21	+	9.67	0.0249
regulation of peptidyl-cysteine S-nitrosylation (GO:2000169)	8	2	0.21	+	9.67	0.0249
cellular water homeostasis (GO:0009992)	8	2	0.21	+	9.67	0.0249
negative regulation of membrane permeability (GO:1905709)	8	2	0.21	+	9.67	0.0249
spontaneous synaptic transmission (GO:0098814)	8	2	0.21	+	9.67	0.0249
regulation of non-membrane spanning protein tyrosine kinase activity (GO:1903995)	8	2	0.21	+	9.67	0.0249
SA node cell to atrial cardiac muscle cell signaling (GO:0086018)	8	2	0.21	+	9.67	0.0249
SA node cell action potential (GO:0086015)	8	2	0.21	+	9.67	0.0249
dopamine catabolic process (GO:0042420)	8	2	0.21	+	9.67	0.0249
positive regulation of neuron projection arborization (GO:0150012)	8	2	0.21	+	9.67	0.0249
response to gonadotropin-releasing hormone (GO:0097210)	8	2	0.21	+	9.67	0.0249
hypothalamus cell differentiation (GO:0021979)	8	2	0.21	+	9.67	0.0249
negative regulation of endothelial cell differentiation (GO:0045602)	9	2	0.23	+	8.6	0.03
dense core granule transport (GO:1901950)	9	2	0.23	+	8.6	0.03
regulation of glycogen (starch) synthase activity (GO:2000465)	9	2	0.23	+	8.6	0.03
calcium ion export (GO:1901660)	9	2	0.23	+	8.6	0.03
stem cell fate commitment (GO:0048865)	9	2	0.23	+	8.6	0.03
venous blood vessel morphogenesis (GO:0048845)	9	2	0.23	+	8.6	0.03
regulation of hair follicle maturation (GO:0048819)	9	2	0.23	+	8.6	0.03
dense core granule cytoskeletal transport (GO:0099519)	9	2	0.23	+	8.6	0.03
dense core granule localization (GO:0032253)	9	2	0.23	+	8.6	0.03
mitochondrial fragmentation involved in apoptotic process (GO:0043653)	9	2	0.23	+	8.6	0.03
negative regulation of retinoic acid receptor signaling pathway (GO:0048387)	9	2	0.23	+	8.6	0.03
establishment or maintenance of cytoskeleton polarity (GO:0030952)	9	2	0.23	+	8.6	0.03
behavioral response to ethanol (GO:0048149)	9	2	0.23	+	8.6	0.03
surfactant homeostasis (GO:0043129)	9	2	0.23	+	8.6	0.03
SA node cell to atrial cardiac muscle cell communication (GO:0086070)	9	2	0.23	+	8.6	0.03
outer ear morphogenesis (GO:0042473)	9	2	0.23	+	8.6	0.03
cardiac neural crest cell development involved in heart development (GO:0061308)	9	2	0.23	+	8.6	0.03
cardiac neural crest cell differentiation involved in heart development (GO:0061307)	9	2	0.23	+	8.6	0.03
regulation of secondary heart field cardioblast proliferation (GO:0003266)	9	2	0.23	+	8.6	0.03
diaphragm development (GO:0060539)	9	2	0.23	+	8.6	0.03
serotonin transport (GO:0006837)	10	2	0.26	+	7.74	0.0354
negative regulation of synaptic transmission, glutamatergic (GO:0051967)	10	2	0.26	+	7.74	0.0354
regulation of neuron maturation (GO:0014041)	10	2	0.26	+	7.74	0.0354
manganese ion transmembrane transport (GO:0071421)	10	2	0.26	+	7.74	0.0354
divalent metal ion export (GO:0070839)	10	2	0.26	+	7.74	0.0354
cellular response to brain-derived neurotrophic factor stimulus (GO:1990416)	10	2	0.26	+	7.74	0.0354
dendritic transport (GO:0098935)	10	2	0.26	+	7.74	0.0354
response to cobalt ion (GO:0032025)	10	2	0.26	+	7.74	0.0354
elastic fiber assembly (GO:0048251)	10	2	0.26	+	7.74	0.0354
positive regulation of receptor binding (GO:1900122)	10	2	0.26	+	7.74	0.0354
catecholamine catabolic process (GO:0042424)	10	2	0.26	+	7.74	0.0354
peristalsis (GO:0030432)	10	2	0.26	+	7.74	0.0354
production of siRNA involved in RNA interference (GO:0030422)	10	2	0.26	+	7.74	0.0354
GDP metabolic process (GO:0046710)	10	2	0.26	+	7.74	0.0354
catechol-containing compound catabolic process (GO:0019614)	10	2	0.26	+	7.74	0.0354
regulation of cardioblast proliferation (GO:0003264)	10	2	0.26	+	7.74	0.0354
ammonium transmembrane transport (GO:0072488)	11	2	0.28	+	7.03	0.0411
pons development (GO:0021548)	11	2	0.28	+	7.03	0.0411
lymphangiogenesis (GO:0001946)	11	2	0.28	+	7.03	0.0411
regulation of dopamine receptor signaling pathway (GO:0060159)	11	2	0.28	+	7.03	0.0411
cellular hyperosmotic response (GO:0071474)	11	2	0.28	+	7.03	0.0411
regulation of lamellipodium morphogenesis (GO:2000392)	11	2	0.28	+	7.03	0.0411
L-aspartate transmembrane transport (GO:0070778)	11	2	0.28	+	7.03	0.0411
chemical homeostasis within a tissue (GO:0048875)	11	2	0.28	+	7.03	0.0411
positive regulation of mitochondrial calcium ion concentration (GO:0051561)	11	2	0.28	+	7.03	0.0411
positive regulation of heat generation (GO:0031652)	11	2	0.28	+	7.03	0.0411
regulation of synaptic vesicle fusion to presynaptic active zone membrane (GO:0031630)	11	2	0.28	+	7.03	0.0411
positive regulation of necrotic cell death (GO:0010940)	11	2	0.28	+	7.03	0.0411
ammonium transport (GO:0015696)	11	2	0.28	+	7.03	0.0411
Notch signaling involved in heart development (GO:0061314)	11	2	0.28	+	7.03	0.0411
response to denervation involved in regulation of muscle adaptation (GO:0014894)	11	2	0.28	+	7.03	0.0411
response to muscle inactivity involved in regulation of muscle adaptation (GO:0014877)	11	2	0.28	+	7.03	0.0411
presynaptic membrane assembly (GO:0097105)	11	2	0.28	+	7.03	0.0411
cerebral cortex GABAergic interneuron differentiation (GO:0021892)	11	2	0.28	+	7.03	0.0411
phospholipid efflux (GO:0033700)	12	2	0.31	+	6.45	0.0472
cranial nerve structural organization (GO:0021604)	12	2	0.31	+	6.45	0.0472
positive regulation of synaptic vesicle exocytosis (GO:2000302)	12	2	0.31	+	6.45	0.0472
negative regulation of excitatory postsynaptic potential (GO:0090394)	12	2	0.31	+	6.45	0.0472
regulation of postsynaptic density assembly (GO:0099151)	12	2	0.31	+	6.45	0.0472
maternal behavior (GO:0042711)	12	2	0.31	+	6.45	0.0472
neuron remodeling (GO:0016322)	12	2	0.31	+	6.45	0.0472
synaptic vesicle maturation (GO:0016188)	12	2	0.31	+	6.45	0.0472
fat-soluble vitamin catabolic process (GO:0042363)	12	2	0.31	+	6.45	0.0472
parental behavior (GO:0060746)	12	2	0.31	+	6.45	0.0472
response to muscle inactivity (GO:0014870)	12	2	0.31	+	6.45	0.0472
postsynaptic membrane assembly (GO:0097104)	12	2	0.31	+	6.45	0.0472
short-term memory (GO:0007614)	12	2	0.31	+	6.45	0.0472
presynaptic membrane organization (GO:0097090)	12	2	0.31	+	6.45	0.0472
olfactory bulb interneuron differentiation (GO:0021889)	12	2	0.31	+	6.45	0.0472
DNA conformation change (GO:0071103)	304	2	7.86	-	0.25	0.027
negative regulation of mitotic cell cycle (GO:0045930)	310	2	8.01	-	0.25	0.0272
methylation (GO:0032259)	317	2	8.19	-	0.24	0.028
ribosome biogenesis (GO:0042254)	336	2	8.69	-	0.23	0.0139
cilium assembly (GO:0060271)	352	2	9.1	-	0.22	0.00992
cilium organization (GO:0044782)	374	2	9.67	-	0.21	0.00711
DNA repair (GO:0006281)	515	2	13.31	-	0.15	0.000308
detection of chemical stimulus (GO:0009593)	521	2	13.47	-	0.15	0.000315
sensory perception of chemical stimulus (GO:0007606)	540	2	13.96	-	0.14	0.000226
quinolinate catabolic process (GO:0034213)	1	1	0.03	+	38.68	0.0498
nucleus accumbens development (GO:0021768)	1	1	0.03	+	38.68	0.0498
medullary reticular formation development (GO:0021723)	1	1	0.03	+	38.68	0.0498
neuroblast fate determination (GO:0007400)	1	1	0.03	+	38.68	0.0498
fungal-type cell wall polysaccharide metabolic process (GO:0071966)	1	1	0.03	+	38.68	0.0498
basophil chemotaxis (GO:0002575)	1	1	0.03	+	38.68	0.0498
olfactory nerve structural organization (GO:0021629)	1	1	0.03	+	38.68	0.0498
olfactory nerve morphogenesis (GO:0021627)	1	1	0.03	+	38.68	0.0498
ADP catabolic process (GO:0046032)	1	1	0.03	+	38.68	0.0498
fungal-type cell wall organization or biogenesis (GO:0071852)	1	1	0.03	+	38.68	0.0498
negative regulation of transcription elongation by RNA polymerase I (GO:2001208)	1	1	0.03	+	38.68	0.0498
regulation of transcription elongation from RNA polymerase I promoter (GO:2001207)	1	1	0.03	+	38.68	0.0498
positive regulation of transforming growth factor-beta secretion (GO:2001203)	1	1	0.03	+	38.68	0.0498
negative regulation of acetylcholine-gated cation channel activity (GO:1903049)	1	1	0.03	+	38.68	0.0498
metanephric capsule specification (GO:0072267)	1	1	0.03	+	38.68	0.0498
metanephric capsule formation (GO:0072266)	1	1	0.03	+	38.68	0.0498
metanephric capsule morphogenesis (GO:0072265)	1	1	0.03	+	38.68	0.0498
metanephric capsule development (GO:0072213)	1	1	0.03	+	38.68	0.0498
camera-type eye photoreceptor cell fate commitment (GO:0060220)	1	1	0.03	+	38.68	0.0498
immunoglobulin secretion involved in immune response (GO:0002380)	1	1	0.03	+	38.68	0.0498
negative regulation of type IV hypersensitivity (GO:0001808)	1	1	0.03	+	38.68	0.0498
renal capsule specification (GO:0072130)	1	1	0.03	+	38.68	0.0498
regulation of timing of subpallium neuron differentiation (GO:0060165)	1	1	0.03	+	38.68	0.0498
renal capsule formation (GO:0072129)	1	1	0.03	+	38.68	0.0498
renal capsule morphogenesis (GO:0072128)	1	1	0.03	+	38.68	0.0498
renal capsule development (GO:0072127)	1	1	0.03	+	38.68	0.0498
positive regulation of chemokine (C-C motif) ligand 1 production (GO:0071654)	1	1	0.03	+	38.68	0.0498
regulation of chemokine (C-C motif) ligand 1 production (GO:0071652)	1	1	0.03	+	38.68	0.0498
CXCL12-activated CXCR4 signaling pathway (GO:0038160)	1	1	0.03	+	38.68	0.0498
C-X-C chemokine receptor CXCR4 signaling pathway (GO:0038159)	1	1	0.03	+	38.68	0.0498
tyrosine biosynthetic process (GO:0006571)	1	1	0.03	+	38.68	0.0498
cellular response to lectin (GO:1990858)	1	1	0.03	+	38.68	0.0498
response to lectin (GO:1990840)	1	1	0.03	+	38.68	0.0498
induction of synaptic plasticity by chemical substance (GO:0051915)	1	1	0.03	+	38.68	0.0498
positive regulation of synaptic plasticity by chemical substance (GO:0051914)	1	1	0.03	+	38.68	0.0498
regulation of synaptic plasticity by chemical substance (GO:0051913)	1	1	0.03	+	38.68	0.0498
response to environmental enrichment (GO:0090648)	1	1	0.03	+	38.68	0.0498
negative regulation of timing of anagen (GO:0051886)	1	1	0.03	+	38.68	0.0498
lysyl-tRNA aminoacylation (GO:0006430)	1	1	0.03	+	38.68	0.0498
neuroblast fate commitment (GO:0014017)	1	1	0.03	+	38.68	0.0498
nucleolar chromatin organization (GO:1990700)	1	1	0.03	+	38.68	0.0498
interleukin-1 alpha production (GO:0032610)	1	1	0.03	+	38.68	0.0498
homologous chromosome movement towards spindle pole in meiosis I anaphase (GO:0051758)	1	1	0.03	+	38.68	0.0498
regulation of action potential firing pattern (GO:0099608)	1	1	0.03	+	38.68	0.0498
efferent axon development in a lateral line nerve (GO:0048894)	1	1	0.03	+	38.68	0.0498
lateral line nerve development (GO:0048892)	1	1	0.03	+	38.68	0.0498
negative regulation of branching morphogenesis of a nerve (GO:2000173)	1	1	0.03	+	38.68	0.0498
elastin biosynthetic process (GO:0051542)	1	1	0.03	+	38.68	0.0498
retrograde trans-synaptic signaling by nitric oxide, modulating synaptic transmission (GO:0098925)	1	1	0.03	+	38.68	0.0498
negative regulation of positive chemotaxis (GO:0050928)	1	1	0.03	+	38.68	0.0498
proprioception involved in equilibrioception (GO:0051355)	1	1	0.03	+	38.68	0.0498
positive regulation of metanephric cap mesenchymal cell proliferation (GO:0090096)	1	1	0.03	+	38.68	0.0498
regulation of metanephric cap mesenchymal cell proliferation (GO:0090095)	1	1	0.03	+	38.68	0.0498
cocaine metabolic process (GO:0050783)	1	1	0.03	+	38.68	0.0498
detection of cold stimulus involved in thermoception (GO:0120169)	1	1	0.03	+	38.68	0.0498
positive regulation of branching morphogenesis of a nerve (GO:1905492)	1	1	0.03	+	38.68	0.0498
descending aorta development (GO:0035906)	1	1	0.03	+	38.68	0.0498
retrograde trans-synaptic signaling by neuropeptide, modulating synaptic transmission (GO:0099083)	1	1	0.03	+	38.68	0.0498
retrograde trans-synaptic signaling by neuropeptide (GO:0099082)	1	1	0.03	+	38.68	0.0498
negative regulation of macropinocytosis (GO:1905302)	1	1	0.03	+	38.68	0.0498
response to methylamine (GO:0036255)	1	1	0.03	+	38.68	0.0498
negative regulation of neuron remodeling (GO:1904800)	1	1	0.03	+	38.68	0.0498
regulation of neuron remodeling (GO:1904799)	1	1	0.03	+	38.68	0.0498
mitophagy by induced vacuole formation (GO:0035695)	1	1	0.03	+	38.68	0.0498
negative regulation of developmental pigmentation (GO:0048086)	1	1	0.03	+	38.68	0.0498
negative regulation of eye pigmentation (GO:0048074)	1	1	0.03	+	38.68	0.0498
cellular response to dimethyl sulfoxide (GO:1904620)	1	1	0.03	+	38.68	0.0498
response to dimethyl sulfoxide (GO:1904619)	1	1	0.03	+	38.68	0.0498
negative regulation of actin binding (GO:1904617)	1	1	0.03	+	38.68	0.0498
eye photoreceptor cell fate commitment (GO:0042706)	1	1	0.03	+	38.68	0.0498
positive regulation of astrocyte activation (GO:0061890)	1	1	0.03	+	38.68	0.0498
vitelline membrane formation (GO:0030704)	1	1	0.03	+	38.68	0.0498
argininosuccinate metabolic process (GO:0000053)	1	1	0.03	+	38.68	0.0498
phosphatidylinositol catabolic process (GO:0031161)	1	1	0.03	+	38.68	0.0498
negative regulation of actin filament binding (GO:1904530)	1	1	0.03	+	38.68	0.0498
double-stranded RNA biosynthetic process (GO:0062103)	1	1	0.03	+	38.68	0.0498
aromatic amino acid family biosynthetic process, prephenate pathway (GO:0009095)	1	1	0.03	+	38.68	0.0498
adenylate cyclase-activating adrenergic receptor signaling pathway involved in cardiac muscle relaxation (GO:0086030)	1	1	0.03	+	38.68	0.0498
sensory perception of cold stimulus (GO:0062035)	1	1	0.03	+	38.68	0.0498
lactic acid secretion (GO:0046722)	1	1	0.03	+	38.68	0.0498
retrotrapezoid nucleus neuron differentiation (GO:0061452)	1	1	0.03	+	38.68	0.0498
retrotrapezoid nucleus development (GO:0061451)	1	1	0.03	+	38.68	0.0498
endocardial cushion cell development (GO:0061444)	1	1	0.03	+	38.68	0.0498
cysteine transmembrane transport (GO:1903712)	1	1	0.03	+	38.68	0.0498
negative regulation of production of siRNA involved in RNA interference (GO:1903704)	1	1	0.03	+	38.68	0.0498
positive regulation of transdifferentiation (GO:1903620)	1	1	0.03	+	38.68	0.0498
regulation of transdifferentiation (GO:1903618)	1	1	0.03	+	38.68	0.0498
photoreceptor cell fate commitment (GO:0046552)	1	1	0.03	+	38.68	0.0498
positive regulation of spontaneous neurotransmitter secretion (GO:1904050)	1	1	0.03	+	38.68	0.0498
positive regulation of protein kinase D signaling (GO:1903572)	1	1	0.03	+	38.68	0.0498
regulation of protein kinase D signaling (GO:1903570)	1	1	0.03	+	38.68	0.0498
noradrenergic neuron fate commitment (GO:0003359)	1	1	0.03	+	38.68	0.0498
tropane alkaloid metabolic process (GO:0046448)	1	1	0.03	+	38.68	0.0498
positive regulation of G1 to G0 transition (GO:1903452)	1	1	0.03	+	38.68	0.0498
regulation of G1 to G0 transition (GO:1903450)	1	1	0.03	+	38.68	0.0498
response to lipoic acid (GO:1903442)	1	1	0.03	+	38.68	0.0498
carotid body glomus cell differentiation (GO:0061103)	1	1	0.03	+	38.68	0.0498
stomach neuroendocrine cell differentiation (GO:0061102)	1	1	0.03	+	38.68	0.0498
lung neuroendocrine cell differentiation (GO:0061100)	1	1	0.03	+	38.68	0.0498
branch elongation involved in ureteric bud branching (GO:0060681)	1	1	0.03	+	38.68	0.0498
dichotomous subdivision of terminal units involved in ureteric bud branching (GO:0060678)	1	1	0.03	+	38.68	0.0498
regulation of branching involved in salivary gland morphogenesis by extracellular matrix-epithelial cell signaling (GO:0060668)	1	1	0.03	+	38.68	0.0498
cell wall polysaccharide metabolic process (GO:0010383)	1	1	0.03	+	38.68	0.0498
maintenance of symbiont-containing vacuole by host (GO:0085018)	1	1	0.03	+	38.68	0.0498
neural crest cell migration involved in heart formation (GO:0003147)	1	1	0.03	+	38.68	0.0498
embryonic heart tube formation (GO:0003144)	1	1	0.03	+	38.68	0.0498
regulation of viral process (GO:0050792)	218	1	5.64	-	0.18	0.0479
DNA replication (GO:0006260)	223	1	5.76	-	0.17	0.049
regulation of symbiotic process (GO:0043903)	234	1	6.05	-	0.17	0.0337
sensory perception of smell (GO:0007608)	468	1	12.1	-	0.08	0.00014
detection of chemical stimulus involved in sensory perception (GO:0050907)	484	1	12.51	-	0.08	9.63e-05

## Sheet: PA200 repressed
Analysis Type:	PANTHER Overrepresentation Test (Released 20200728)
Annotation Version and Release Date:	GO Ontology database DOI: 10.5281/zenodo.3980761 Released 2020-08-10
Analyzed List:	Client Text Box Input (Homo sapiens)
Reference List:	Homo sapiens (all genes in database)
Test Type:	FISHER
Correction:	NONE
GO biological process complete	Homo sapiens - REFLIST (20851)	Client Text Box Input (993)	Client Text Box Input (expected)	Client Text Box Input (over/under)	Client Text Box Input (fold Enrichment)	Client Text Box Input (raw P-value)
biological_process (GO:0008150)	17984	915	856.46	+	1.07	1.75e-08
cellular process (GO:0009987)	15625	849	744.12	+	1.14	2.16e-15
biological regulation (GO:0065007)	12625	721	601.25	+	1.2	8.2e-15
regulation of biological process (GO:0050789)	11953	694	569.25	+	1.22	1.68e-15
regulation of cellular process (GO:0050794)	11396	658	542.72	+	1.21	4.3e-13
response to stimulus (GO:0050896)	8531	561	406.28	+	1.38	6.32e-22
multicellular organismal process (GO:0032501)	7139	506	339.98	+	1.49	7.24e-26
cellular response to stimulus (GO:0051716)	6799	459	323.79	+	1.42	4.14e-18
developmental process (GO:0032502)	5952	453	283.46	+	1.6	1.12e-28
anatomical structure development (GO:0048856)	5497	440	261.79	+	1.68	2.4e-32
positive regulation of biological process (GO:0048518)	6272	421	298.7	+	1.41	1.2e-15
multicellular organism development (GO:0007275)	5115	416	243.59	+	1.71	2e-31
cell communication (GO:0007154)	5608	413	267.07	+	1.55	2.52e-22
signaling (GO:0023052)	5516	412	262.69	+	1.57	1.68e-23
positive regulation of cellular process (GO:0048522)	5680	386	270.5	+	1.43	1.07e-14
negative regulation of biological process (GO:0048519)	5618	381	267.55	+	1.42	2.75e-14
signal transduction (GO:0007165)	5154	380	245.45	+	1.55	4.06e-20
system development (GO:0048731)	4516	374	215.07	+	1.74	8.34e-29
regulation of metabolic process (GO:0019222)	7059	368	336.18	+	1.09	0.0396
localization (GO:0051179)	5850	367	278.6	+	1.32	3.2e-09
regulation of response to stimulus (GO:0048583)	4391	344	209.12	+	1.65	8.29e-22
negative regulation of cellular process (GO:0048523)	4955	344	235.98	+	1.46	6.07e-14
cellular component organization or biogenesis (GO:0071840)	5915	344	281.69	+	1.22	2.59e-05
cellular component organization (GO:0016043)	5695	343	271.22	+	1.26	1.09e-06
regulation of macromolecule metabolic process (GO:0060255)	6508	340	309.93	+	1.1	0.046
regulation of cellular metabolic process (GO:0031323)	6347	335	302.27	+	1.11	0.0289
cellular metabolic process (GO:0044237)	7790	335	370.99	-	0.9	0.0223
response to chemical (GO:0042221)	4414	334	210.21	+	1.59	8.55e-19
cellular developmental process (GO:0048869)	3835	315	182.64	+	1.72	1.11e-22
regulation of signaling (GO:0023051)	3638	314	173.25	+	1.81	4.41e-26
regulation of biological quality (GO:0065008)	4103	314	195.4	+	1.61	3.86e-18
cell differentiation (GO:0030154)	3781	313	180.06	+	1.74	4.34e-23
regulation of cell communication (GO:0010646)	3599	309	171.4	+	1.8	4.04e-25
regulation of multicellular organismal process (GO:0051239)	3243	302	154.44	+	1.96	4.52e-30
animal organ development (GO:0048513)	3266	271	155.54	+	1.74	1.42e-19
regulation of signal transduction (GO:0009966)	3164	264	150.68	+	1.75	2.54e-19
establishment of localization (GO:0051234)	4694	260	223.55	+	1.16	0.00831
cellular response to chemical stimulus (GO:0070887)	2927	257	139.39	+	1.84	1.21e-21
regulation of developmental process (GO:0050793)	2668	255	127.06	+	2.01	2.13e-26
response to organic substance (GO:0010033)	3025	254	144.06	+	1.76	7e-19
response to stress (GO:0006950)	3644	254	173.54	+	1.46	4.9e-10
transport (GO:0006810)	4562	253	217.26	+	1.16	0.00863
regulation of localization (GO:0032879)	2794	252	133.06	+	1.89	1.15e-22
positive regulation of metabolic process (GO:0009893)	3863	250	183.97	+	1.36	4.61e-07
regulation of molecular function (GO:0065009)	3082	234	146.78	+	1.59	1.17e-12
positive regulation of macromolecule metabolic process (GO:0010604)	3560	233	169.54	+	1.37	6.06e-07
positive regulation of cellular metabolic process (GO:0031325)	3392	227	161.54	+	1.41	1.82e-07
anatomical structure morphogenesis (GO:0009653)	2199	221	104.72	+	2.11	4.08e-25
cellular response to organic substance (GO:0071310)	2358	217	112.3	+	1.93	3.51e-20
response to external stimulus (GO:0009605)	2540	215	120.96	+	1.78	4.96e-16
cell surface receptor signaling pathway (GO:0007166)	2521	214	120.06	+	1.78	4.02e-16
immune system process (GO:0002376)	2851	212	135.77	+	1.56	1.18e-10
positive regulation of nitrogen compound metabolic process (GO:0051173)	3209	211	152.82	+	1.38	2.01e-06
regulation of multicellular organismal development (GO:2000026)	2106	206	100.3	+	2.05	6.2e-22
nervous system development (GO:0007399)	2432	205	115.82	+	1.77	3.89e-15
regulation of protein metabolic process (GO:0051246)	2842	192	135.35	+	1.42	1.21e-06
positive regulation of response to stimulus (GO:0048584)	2423	191	115.39	+	1.66	1.42e-11
regulation of catalytic activity (GO:0050790)	2395	186	114.06	+	1.63	8.99e-11
negative regulation of metabolic process (GO:0009892)	3178	186	151.35	+	1.23	0.00393
regulation of cellular protein metabolic process (GO:0032268)	2685	184	127.87	+	1.44	8.58e-07
regulation of cell differentiation (GO:0045595)	1883	183	89.68	+	2.04	4.49e-19
regulation of cellular component organization (GO:0051128)	2439	182	116.15	+	1.57	3.04e-09
tissue development (GO:0009888)	1781	174	84.82	+	2.05	2.32e-18
negative regulation of response to stimulus (GO:0048585)	1840	174	87.63	+	1.99	5.14e-17
negative regulation of macromolecule metabolic process (GO:0010605)	2928	171	139.44	+	1.23	0.00599
positive regulation of multicellular organismal process (GO:0051240)	1787	169	85.1	+	1.99	1.46e-16
regulation of cell population proliferation (GO:0042127)	1670	166	79.53	+	2.09	3.42e-18
neurogenesis (GO:0022008)	1692	159	80.58	+	1.97	2.24e-15
movement of cell or subcellular component (GO:0006928)	1591	158	75.77	+	2.09	2.75e-17
positive regulation of signaling (GO:0023056)	1869	156	89.01	+	1.75	3.72e-11
negative regulation of cellular metabolic process (GO:0031324)	2685	156	127.87	+	1.22	0.0119
cell development (GO:0048468)	1656	155	78.86	+	1.97	7.94e-15
positive regulation of cell communication (GO:0010647)	1861	155	88.63	+	1.75	5.02e-11
positive regulation of gene expression (GO:0010628)	2305	154	109.77	+	1.4	3.03e-05
system process (GO:0003008)	2072	153	98.68	+	1.55	1.63e-07
regulation of intracellular signal transduction (GO:1902531)	1827	150	87.01	+	1.72	3.33e-10
negative regulation of nitrogen compound metabolic process (GO:0051172)	2486	149	118.39	+	1.26	0.00444
locomotion (GO:0040011)	1340	147	63.82	+	2.3	1.44e-19
regulation of transport (GO:0051049)	1839	147	87.58	+	1.68	2.32e-09
generation of neurons (GO:0048699)	1588	146	75.63	+	1.93	1.87e-13
regulation of phosphorus metabolic process (GO:0051174)	1839	146	87.58	+	1.67	4.51e-09
positive regulation of developmental process (GO:0051094)	1410	145	67.15	+	2.16	5.43e-17
negative regulation of cell communication (GO:0010648)	1411	145	67.2	+	2.16	5.62e-17
negative regulation of signaling (GO:0023057)	1414	145	67.34	+	2.15	6.28e-17
regulation of phosphate metabolic process (GO:0019220)	1838	145	87.53	+	1.66	6.6e-09
negative regulation of multicellular organismal process (GO:0051241)	1232	144	58.67	+	2.45	1.91e-21
regulation of immune system process (GO:0002682)	1734	144	82.58	+	1.74	3.92e-10
interspecies interaction between organisms (GO:0044419)	2100	144	100.01	+	1.44	1.77e-05
positive regulation of signal transduction (GO:0009967)	1667	140	79.39	+	1.76	2.88e-10
biological adhesion (GO:0022610)	955	138	45.48	+	3.03	1.84e-28
cell adhesion (GO:0007155)	949	137	45.19	+	3.03	3.23e-28
immune response (GO:0006955)	1935	137	92.15	+	1.49	6.58e-06
regulation of protein modification process (GO:0031399)	1885	134	89.77	+	1.49	6.75e-06
response to endogenous stimulus (GO:0009719)	1431	133	68.15	+	1.95	1.4e-12
positive regulation of molecular function (GO:0044093)	1838	132	87.53	+	1.51	5.22e-06
regulation of phosphorylation (GO:0042325)	1639	131	78.06	+	1.68	2.42e-08
regulation of cell death (GO:0010941)	1714	131	81.63	+	1.6	2.37e-07
organelle organization (GO:0006996)	3568	131	169.92	-	0.77	0.00114
negative regulation of signal transduction (GO:0009968)	1293	130	61.58	+	2.11	1.33e-14
response to oxygen-containing compound (GO:1901700)	1605	130	76.44	+	1.7	1.26e-08
regulation of cellular component movement (GO:0051270)	1039	129	49.48	+	2.61	3.69e-21
intracellular signal transduction (GO:0035556)	1689	129	80.44	+	1.6	3.6e-07
positive regulation of protein metabolic process (GO:0051247)	1722	129	82.01	+	1.57	8.48e-07
positive regulation of biosynthetic process (GO:0009891)	2014	129	95.91	+	1.34	0.000851
regulation of anatomical structure morphogenesis (GO:0022603)	1110	127	52.86	+	2.4	4.24e-18
defense response (GO:0006952)	1430	127	68.1	+	1.86	7.85e-11
positive regulation of cellular biosynthetic process (GO:0031328)	1981	127	94.34	+	1.35	0.000944
response to cytokine (GO:0034097)	1126	125	53.62	+	2.33	5.13e-17
positive regulation of cellular protein metabolic process (GO:0032270)	1631	125	77.67	+	1.61	4.44e-07
response to biotic stimulus (GO:0009607)	1457	124	69.39	+	1.79	1.83e-09
localization of cell (GO:0051674)	1104	123	52.58	+	2.34	8.47e-17
cell motility (GO:0048870)	1104	123	52.58	+	2.34	8.47e-17
homeostatic process (GO:0042592)	1682	123	80.1	+	1.54	5.05e-06
negative regulation of gene expression (GO:0010629)	2043	123	97.3	+	1.26	0.00906
regulation of locomotion (GO:0040012)	992	122	47.24	+	2.58	8.81e-20
response to other organism (GO:0051707)	1423	122	67.77	+	1.8	1.78e-09
response to external biotic stimulus (GO:0043207)	1425	122	67.86	+	1.8	1.84e-09
regulation of protein phosphorylation (GO:0001932)	1467	120	69.86	+	1.72	2.85e-08
regulation of programmed cell death (GO:0043067)	1583	120	75.39	+	1.59	1.47e-06
regulation of cell motility (GO:2000145)	952	119	45.34	+	2.62	7.47e-20
regulation of apoptotic process (GO:0042981)	1561	119	74.34	+	1.6	1.26e-06
positive regulation of macromolecule biosynthetic process (GO:0010557)	1882	118	89.63	+	1.32	0.00334
cell migration (GO:0016477)	975	117	46.43	+	2.52	3.26e-18
animal organ morphogenesis (GO:0009887)	980	115	46.67	+	2.46	3.15e-17
regulation of response to stress (GO:0080134)	1636	115	77.91	+	1.48	5.76e-05
positive regulation of nucleobase-containing compound metabolic process (GO:0045935)	1886	115	89.82	+	1.28	0.00811
circulatory system development (GO:0072359)	880	114	41.91	+	2.72	4.21e-20
regulation of cell migration (GO:0030334)	889	114	42.34	+	2.69	8.18e-20
positive regulation of cell differentiation (GO:0045597)	1010	113	48.1	+	2.35	1.26e-15
cellular response to cytokine stimulus (GO:0071345)	1038	113	49.43	+	2.29	6.35e-15
regulation of response to external stimulus (GO:0032101)	1213	112	57.77	+	1.94	1.51e-10
positive regulation of RNA metabolic process (GO:0051254)	1715	112	81.67	+	1.37	0.00121
regulation of hydrolase activity (GO:0051336)	1302	109	62.01	+	1.76	4.59e-08
cellular response to endogenous stimulus (GO:0071495)	1157	107	55.1	+	1.94	3.74e-10
positive regulation of catalytic activity (GO:0043085)	1479	107	70.44	+	1.52	3.4e-05
positive regulation of phosphorus metabolic process (GO:0010562)	1169	106	55.67	+	1.9	1.6e-09
positive regulation of phosphate metabolic process (GO:0045937)	1169	106	55.67	+	1.9	1.6e-09
reproduction (GO:0000003)	1466	106	69.82	+	1.52	4.08e-05
positive regulation of nucleic acid-templated transcription (GO:1903508)	1623	106	77.29	+	1.37	0.00171
positive regulation of RNA biosynthetic process (GO:1902680)	1624	106	77.34	+	1.37	0.00171
reproductive process (GO:0022414)	1463	105	69.67	+	1.51	6.81e-05
negative regulation of developmental process (GO:0051093)	982	104	46.77	+	2.22	4.4e-13
tube development (GO:0035295)	869	103	41.38	+	2.49	8.73e-16
regulation of nervous system development (GO:0051960)	962	103	45.81	+	2.25	4.21e-13
positive regulation of transcription, DNA-templated (GO:0045893)	1536	103	73.15	+	1.41	0.000837
regulation of cell development (GO:0060284)	977	102	46.53	+	2.19	1.95e-12
positive regulation of protein modification process (GO:0031401)	1250	101	59.53	+	1.7	7.14e-07
anatomical structure formation involved in morphogenesis (GO:0048646)	899	100	42.81	+	2.34	1.24e-13
positive regulation of phosphorylation (GO:0042327)	1096	100	52.2	+	1.92	3.12e-09
epithelium development (GO:0060429)	1128	100	53.72	+	1.86	1.2e-08
organic cyclic compound metabolic process (GO:1901360)	3216	100	153.16	-	0.65	1.87e-06
cellular nitrogen compound metabolic process (GO:0034641)	3400	100	161.92	-	0.62	4.55e-08
cell activation (GO:0001775)	1080	97	51.43	+	1.89	1.35e-08
regulation of cell adhesion (GO:0030155)	722	96	34.38	+	2.79	1.01e-17
cell-cell signaling (GO:0007267)	1141	96	54.34	+	1.77	2.37e-07
cell projection organization (GO:0030030)	1196	96	56.96	+	1.69	1.75e-06
negative regulation of biosynthetic process (GO:0009890)	1646	96	78.39	+	1.22	0.0477
neuron differentiation (GO:0030182)	1050	94	50	+	1.88	2.18e-08
positive regulation of protein phosphorylation (GO:0001934)	1019	93	48.53	+	1.92	1.29e-08
positive regulation of cellular component organization (GO:0051130)	1225	93	58.34	+	1.59	2.16e-05
ion transport (GO:0006811)	1343	93	63.96	+	1.45	0.000501
regulation of neurogenesis (GO:0050767)	847	92	40.34	+	2.28	3.34e-12
positive regulation of cell population proliferation (GO:0008284)	939	91	44.72	+	2.03	1.26e-09
central nervous system development (GO:0007417)	1024	91	48.77	+	1.87	5.27e-08
embryo development (GO:0009790)	1027	91	48.91	+	1.86	5.69e-08
plasma membrane bounded cell projection organization (GO:0120036)	1149	91	54.72	+	1.66	6.09e-06
cellular response to oxygen-containing compound (GO:1901701)	1076	90	51.24	+	1.76	7.49e-07
chemical homeostasis (GO:0048878)	1129	89	53.77	+	1.66	9.87e-06
positive regulation of transcription by RNA polymerase II (GO:0045944)	1212	89	57.72	+	1.54	0.000113
positive regulation of intracellular signal transduction (GO:1902533)	1047	88	49.86	+	1.76	1.09e-06
nervous system process (GO:0050877)	1411	88	67.2	+	1.31	0.0144
regulation of immune response (GO:0050776)	1152	86	54.86	+	1.57	7.9e-05
negative regulation of cell death (GO:0060548)	1017	85	48.43	+	1.75	1.69e-06
response to lipid (GO:0033993)	842	84	40.1	+	2.09	1.38e-09
immune effector process (GO:0002252)	1097	84	52.24	+	1.61	5.17e-05
cellular aromatic compound metabolic process (GO:0006725)	2984	84	142.11	-	0.59	5.13e-08
tube morphogenesis (GO:0035239)	669	83	31.86	+	2.61	7.44e-14
defense response to other organism (GO:0098542)	1031	83	49.1	+	1.69	8.4e-06
response to organic cyclic compound (GO:0014070)	894	82	42.58	+	1.93	9.5e-08
regulation of cellular localization (GO:0060341)	1026	82	48.86	+	1.68	1.52e-05
response to abiotic stimulus (GO:0009628)	1167	82	55.58	+	1.48	0.00076
negative regulation of molecular function (GO:0044092)	1176	82	56.01	+	1.46	0.00101
leukocyte activation (GO:0045321)	932	81	44.39	+	1.82	8.73e-07
regulation of transferase activity (GO:0051338)	1033	81	49.2	+	1.65	3.13e-05
neuron development (GO:0048666)	848	80	40.38	+	1.98	4.4e-08
secretion (GO:0046903)	1104	80	52.58	+	1.52	0.000412
negative regulation of protein metabolic process (GO:0051248)	1129	80	53.77	+	1.49	0.000798
positive regulation of transport (GO:0051050)	963	79	45.86	+	1.72	8.35e-06
regulation of cell projection organization (GO:0031344)	707	78	33.67	+	2.32	7.72e-11
cell morphogenesis (GO:0000902)	728	78	34.67	+	2.25	4.05e-10
positive regulation of immune system process (GO:0002684)	1100	78	52.39	+	1.49	0.000893
Unclassified (UNCLASSIFIED)	2867	78	136.54	-	0.57	1.75e-08
heterocycle metabolic process (GO:0046483)	2936	78	139.82	-	0.56	3.36e-09
regulation of neuron differentiation (GO:0045664)	678	77	32.29	+	2.38	2.96e-11
enzyme linked receptor protein signaling pathway (GO:0007167)	733	77	34.91	+	2.21	8.66e-10
carbohydrate derivative metabolic process (GO:1901135)	1015	77	48.34	+	1.59	0.000132
vasculature development (GO:0001944)	528	76	25.15	+	3.02	7.34e-16
regulation of plasma membrane bounded cell projection organization (GO:0120035)	698	76	33.24	+	2.29	3.06e-10
regulation of kinase activity (GO:0043549)	916	76	43.62	+	1.74	7.66e-06
export from cell (GO:0140352)	1035	76	49.29	+	1.54	0.000366
negative regulation of cell differentiation (GO:0045596)	725	75	34.53	+	2.17	3.44e-09
developmental process involved in reproduction (GO:0003006)	984	75	46.86	+	1.6	0.000143
cell death (GO:0008219)	1080	75	51.43	+	1.46	0.00176
extracellular matrix organization (GO:0030198)	362	74	17.24	+	4.29	5.24e-23
extracellular structure organization (GO:0043062)	363	74	17.29	+	4.28	6.04e-23
cell-cell adhesion (GO:0098609)	518	74	24.67	+	3	2.56e-15
response to hormone (GO:0009725)	822	74	39.15	+	1.89	6.76e-07
negative regulation of apoptotic process (GO:0043066)	907	74	43.19	+	1.71	1.97e-05
negative regulation of programmed cell death (GO:0043069)	924	74	44	+	1.68	3.34e-05
blood vessel development (GO:0001568)	505	73	24.05	+	3.04	2.31e-15
negative regulation of cell population proliferation (GO:0008285)	700	73	33.34	+	2.19	3.35e-09
secretion by cell (GO:0032940)	986	73	46.96	+	1.55	0.000364
nucleobase-containing compound metabolic process (GO:0006139)	2740	73	130.49	-	0.56	1.59e-08
chemotaxis (GO:0006935)	549	72	26.15	+	2.75	4.65e-13
taxis (GO:0042330)	551	72	26.24	+	2.74	4.97e-13
cytokine-mediated signaling pathway (GO:0019221)	700	72	33.34	+	2.16	9.51e-09
regulation of defense response (GO:0031347)	867	72	41.29	+	1.74	1.34e-05
programmed cell death (GO:0012501)	1043	72	49.67	+	1.45	0.00304
negative regulation of cellular protein metabolic process (GO:0032269)	1060	71	50.48	+	1.41	0.00649
response to wounding (GO:0009611)	540	70	25.72	+	2.72	1.31e-12
positive regulation of cellular component movement (GO:0051272)	568	70	27.05	+	2.59	1.09e-11
regulation of cytokine production (GO:0001817)	727	70	34.62	+	2.02	1.35e-07
response to nitrogen compound (GO:1901698)	1093	70	52.05	+	1.34	0.0167
positive regulation of locomotion (GO:0040017)	566	69	26.95	+	2.56	2.12e-11
apoptotic process (GO:0006915)	911	69	43.39	+	1.59	0.000292
regulation of cellular component biogenesis (GO:0044087)	981	69	46.72	+	1.48	0.00228
neuron projection development (GO:0031175)	697	68	33.19	+	2.05	1.25e-07
regulation of MAPK cascade (GO:0043408)	732	68	34.86	+	1.95	6.42e-07
protein phosphorylation (GO:0006468)	971	68	46.24	+	1.47	0.0028
positive regulation of cell motility (GO:2000147)	551	67	26.24	+	2.55	4.65e-11
regulation of ion transport (GO:0043269)	711	67	33.86	+	1.98	6.38e-07
innate immune response (GO:0045087)	840	67	40	+	1.67	8.61e-05
response to organonitrogen compound (GO:0010243)	1008	67	48	+	1.4	0.00848
regulation of system process (GO:0044057)	601	66	28.62	+	2.31	3.65e-09
regulation of growth (GO:0040008)	685	66	32.62	+	2.02	3.99e-07
ion homeostasis (GO:0050801)	791	66	37.67	+	1.75	3.51e-05
head development (GO:0060322)	820	66	39.05	+	1.69	9.58e-05
heart development (GO:0007507)	525	65	25	+	2.6	6.39e-11
positive regulation of cell migration (GO:0030335)	526	65	25.05	+	2.59	6.58e-11
behavior (GO:0007610)	586	65	27.91	+	2.33	2.62e-09
response to bacterium (GO:0009617)	730	65	34.77	+	1.87	5.07e-06
regulation of protein kinase activity (GO:0045859)	806	65	38.38	+	1.69	8.6e-05
negative regulation of catalytic activity (GO:0043086)	820	65	39.05	+	1.66	0.000138
regulation of protein localization (GO:0032880)	992	65	47.24	+	1.38	0.0125
response to growth factor (GO:0070848)	529	64	25.19	+	2.54	1.55e-10
tissue morphogenesis (GO:0048729)	552	64	26.29	+	2.43	7.55e-10
negative regulation of response to external stimulus (GO:0032102)	565	64	26.91	+	2.38	2.17e-09
multi-organism reproductive process (GO:0044703)	1021	64	48.62	+	1.32	0.0359
blood vessel morphogenesis (GO:0048514)	416	63	19.81	+	3.18	3.14e-14
cell morphogenesis involved in differentiation (GO:0000904)	568	63	27.05	+	2.33	4.82e-09
cellular component morphogenesis (GO:0032989)	624	63	29.72	+	2.12	1.2e-07
negative regulation of immune system process (GO:0002683)	624	63	29.72	+	2.12	1.2e-07
epithelial cell differentiation (GO:0030855)	688	63	32.77	+	1.92	2.78e-06
positive regulation of nervous system development (GO:0051962)	556	62	26.48	+	2.34	5.74e-09
sensory organ development (GO:0007423)	578	62	27.53	+	2.25	2.08e-08
cellular homeostasis (GO:0019725)	910	62	43.34	+	1.43	0.00722
brain development (GO:0007420)	775	61	36.91	+	1.65	0.000256
ion transmembrane transport (GO:0034220)	915	61	43.58	+	1.4	0.0117
wound healing (GO:0042060)	442	60	21.05	+	2.85	8.14e-12
regulation of neuron projection development (GO:0010975)	521	60	24.81	+	2.42	3.34e-09
regulation of secretion (GO:0051046)	738	60	35.15	+	1.71	0.000128
positive regulation of hydrolase activity (GO:0051345)	774	60	36.86	+	1.63	0.00047
cellular macromolecule biosynthetic process (GO:0034645)	1647	60	78.44	-	0.76	0.034
cellular response to growth factor stimulus (GO:0071363)	500	59	23.81	+	2.48	1.78e-09
inflammatory response (GO:0006954)	515	59	24.53	+	2.41	5.27e-09
cell part morphogenesis (GO:0032990)	536	59	25.53	+	2.31	1.98e-08
positive regulation of cell development (GO:0010720)	567	59	27	+	2.18	1.4e-07
regulated exocytosis (GO:0045055)	696	59	33.15	+	1.78	5.38e-05
exocytosis (GO:0006887)	793	59	37.77	+	1.56	0.00135
gene expression (GO:0010467)	2112	59	100.58	-	0.59	6.05e-06
neuron projection morphogenesis (GO:0048812)	506	58	24.1	+	2.41	7.19e-09
plasma membrane bounded cell projection morphogenesis (GO:0120039)	510	58	24.29	+	2.39	8.77e-09
cell projection morphogenesis (GO:0048858)	514	58	24.48	+	2.37	1.09e-08
cation homeostasis (GO:0055080)	706	58	33.62	+	1.73	0.00013
positive regulation of cell death (GO:0010942)	715	58	34.05	+	1.7	0.000198
inorganic ion homeostasis (GO:0098771)	717	58	34.15	+	1.7	0.000203
cellular nitrogen compound biosynthetic process (GO:0044271)	1577	58	75.1	-	0.77	0.0479
regulation of cell morphogenesis (GO:0022604)	508	57	24.19	+	2.36	2.67e-08
immune system development (GO:0002520)	675	57	32.15	+	1.77	8.88e-05
cellular chemical homeostasis (GO:0055082)	753	57	35.86	+	1.59	0.00104
circulatory system process (GO:0003013)	492	56	23.43	+	2.39	1.62e-08
regulation of body fluid levels (GO:0050878)	506	56	24.1	+	2.32	4.52e-08
embryonic morphogenesis (GO:0048598)	583	56	27.76	+	2.02	2.73e-06
regulation of proteolysis (GO:0030162)	745	56	35.48	+	1.58	0.00134
cell morphogenesis involved in neuron differentiation (GO:0048667)	457	55	21.76	+	2.53	4.11e-09
skeletal system development (GO:0001501)	490	55	23.34	+	2.36	3.13e-08
cellular response to lipid (GO:0071396)	499	55	23.76	+	2.31	6.67e-08
positive regulation of MAPK cascade (GO:0043410)	546	55	26	+	2.12	8.1e-07
hematopoietic or lymphoid organ development (GO:0048534)	639	55	30.43	+	1.81	6.03e-05
regulation of secretion by cell (GO:1903530)	682	55	32.48	+	1.69	0.000298
leukocyte mediated immunity (GO:0002443)	762	55	36.29	+	1.52	0.00352
cation transport (GO:0006812)	839	55	39.96	+	1.38	0.0216
positive regulation of neurogenesis (GO:0050769)	489	54	23.29	+	2.32	8.92e-08
cell junction organization (GO:0034330)	510	54	24.29	+	2.22	2.93e-07
hemopoiesis (GO:0030097)	591	54	28.15	+	1.92	1.89e-05
positive regulation of transferase activity (GO:0051347)	698	54	33.24	+	1.62	0.000918
protein transport (GO:0015031)	1510	54	71.91	-	0.75	0.032
modulation of chemical synaptic transmission (GO:0050804)	460	53	21.91	+	2.42	3.45e-08
regulation of trans-synaptic signaling (GO:0099177)	461	53	21.95	+	2.41	3.56e-08
positive regulation of programmed cell death (GO:0043068)	661	53	31.48	+	1.68	0.000473
regulation of cell activation (GO:0050865)	665	53	31.67	+	1.67	0.000504
embryo development ending in birth or egg hatching (GO:0009792)	673	53	32.05	+	1.65	0.000734
angiogenesis (GO:0001525)	323	52	15.38	+	3.38	7.34e-13
axon development (GO:0061564)	428	52	20.38	+	2.55	1.03e-08
transmembrane receptor protein tyrosine kinase signaling pathway (GO:0007169)	526	52	25.05	+	2.08	3.59e-06
regulation of vesicle-mediated transport (GO:0060627)	560	52	26.67	+	1.95	1.77e-05
positive regulation of kinase activity (GO:0033674)	618	52	29.43	+	1.77	0.000207
metal ion homeostasis (GO:0055065)	623	52	29.67	+	1.75	0.000222
myeloid leukocyte activation (GO:0002274)	584	51	27.81	+	1.83	9.23e-05
leukocyte activation involved in immune response (GO:0002366)	624	51	29.72	+	1.72	0.000458
cell activation involved in immune response (GO:0002263)	628	51	29.91	+	1.71	0.000481
cellular cation homeostasis (GO:0030003)	638	51	30.38	+	1.68	0.000743
cellular ion homeostasis (GO:0006873)	652	51	31.05	+	1.64	0.00117
chordate embryonic development (GO:0043009)	655	51	31.19	+	1.63	0.00121
regulation of vasculature development (GO:1901342)	340	50	16.19	+	3.09	3.78e-11
positive regulation of cell adhesion (GO:0045785)	432	50	20.57	+	2.43	5.52e-08
positive regulation of response to external stimulus (GO:0032103)	519	50	24.72	+	2.02	8.78e-06
regulation of inflammatory response (GO:0050727)	548	50	26.1	+	1.92	3.61e-05
carbohydrate derivative biosynthetic process (GO:1901137)	613	50	29.19	+	1.71	0.000433
positive regulation of apoptotic process (GO:0043065)	655	50	31.19	+	1.6	0.00226
negative regulation of cellular component organization (GO:0051129)	724	50	34.48	+	1.45	0.0135
axonogenesis (GO:0007409)	392	49	18.67	+	2.62	8.9e-09
morphogenesis of an epithelium (GO:0002009)	442	49	21.05	+	2.33	2.58e-07
cellular response to organic cyclic compound (GO:0071407)	511	49	24.34	+	2.01	1.22e-05
negative regulation of phosphate metabolic process (GO:0045936)	571	49	27.19	+	1.8	0.000176
negative regulation of phosphorus metabolic process (GO:0010563)	572	49	27.24	+	1.8	0.00018
actin filament-based process (GO:0030029)	607	49	28.91	+	1.7	0.000781
blood circulation (GO:0008015)	400	48	19.05	+	2.52	5.16e-08
muscle structure development (GO:0061061)	485	48	23.1	+	2.08	7.03e-06
regulation of transmembrane transport (GO:0034762)	579	48	27.57	+	1.74	0.000421
nucleic acid metabolic process (GO:0090304)	2240	48	106.68	-	0.45	9.94e-11
regulation of angiogenesis (GO:0045765)	307	47	14.62	+	3.21	4.39e-11
developmental growth (GO:0048589)	384	47	18.29	+	2.57	3.02e-08
growth (GO:0040007)	390	47	18.57	+	2.53	7.04e-08
cell population proliferation (GO:0008283)	498	47	23.72	+	1.98	2.56e-05
negative regulation of intracellular signal transduction (GO:1902532)	514	47	24.48	+	1.92	5.33e-05
regulation of anatomical structure size (GO:0090066)	527	47	25.1	+	1.87	9.8e-05
negative regulation of locomotion (GO:0040013)	314	46	14.95	+	3.08	2.58e-10
negative regulation of cellular component movement (GO:0051271)	316	46	15.05	+	3.06	3.1e-10
urogenital system development (GO:0001655)	319	46	15.19	+	3.03	4.08e-10
positive regulation of cytokine production (GO:0001819)	453	46	21.57	+	2.13	5.78e-06
cellular metal ion homeostasis (GO:0006875)	559	46	26.62	+	1.73	0.00069
metal ion transport (GO:0030001)	647	46	30.81	+	1.49	0.0119
cellular response to nitrogen compound (GO:1901699)	662	46	31.53	+	1.46	0.0166
regulation of cell-cell adhesion (GO:0022407)	431	45	20.53	+	2.19	3.53e-06
regulation of ion transmembrane transport (GO:0034765)	494	45	23.53	+	1.91	8.93e-05
regulation of leukocyte activation (GO:0002694)	623	45	29.67	+	1.52	0.00811
positive regulation of cell projection organization (GO:0031346)	396	44	18.86	+	2.33	1.16e-06
reproductive structure development (GO:0048608)	435	44	20.72	+	2.12	1.06e-05
reproductive system development (GO:0061458)	439	44	20.91	+	2.1	1.22e-05
regulation of membrane potential (GO:0042391)	440	44	20.95	+	2.1	1.27e-05
negative regulation of transport (GO:0051051)	461	44	21.95	+	2	4.86e-05
regulation of hemopoiesis (GO:1903706)	473	44	22.53	+	1.95	6.47e-05
regulation of GTPase activity (GO:0043087)	485	44	23.1	+	1.9	0.000119
positive regulation of protein kinase activity (GO:0045860)	541	44	25.76	+	1.71	0.00117
heart morphogenesis (GO:0003007)	248	43	11.81	+	3.64	8.81e-12
renal system development (GO:0072001)	283	43	13.48	+	3.19	3.65e-10
leukocyte migration (GO:0050900)	379	43	18.05	+	2.38	7.73e-07
positive regulation of neuron differentiation (GO:0045666)	383	43	18.24	+	2.36	1.4e-06
regulation of cell growth (GO:0001558)	423	43	20.14	+	2.13	1.33e-05
negative regulation of phosphorylation (GO:0042326)	452	43	21.53	+	2	6.61e-05
cellular response to organonitrogen compound (GO:0071417)	604	43	28.76	+	1.49	0.0125
regulation of epithelial cell proliferation (GO:0050678)	344	42	16.38	+	2.56	1.79e-07
negative regulation of protein modification process (GO:0031400)	611	42	29.1	+	1.44	0.0275
cation transmembrane transport (GO:0098655)	638	42	30.38	+	1.38	0.0486
embryonic organ development (GO:0048568)	453	41	21.57	+	1.9	0.000258
divalent inorganic cation homeostasis (GO:0072507)	486	41	23.15	+	1.77	0.000916
myeloid leukocyte mediated immunity (GO:0002444)	514	41	24.48	+	1.67	0.00254
cellular response to hormone stimulus (GO:0032870)	533	41	25.38	+	1.62	0.00427
response to inorganic substance (GO:0010035)	546	41	26	+	1.58	0.00643
intracellular transport (GO:0046907)	1529	41	72.82	-	0.56	5.37e-05
kidney development (GO:0001822)	273	40	13	+	3.08	3.79e-09
negative regulation of cell motility (GO:2000146)	282	40	13.43	+	2.98	8.58e-09
leukocyte differentiation (GO:0002521)	353	40	16.81	+	2.38	1.99e-06
regulation of actin filament-based process (GO:0032970)	407	40	19.38	+	2.06	4.63e-05
negative regulation of protein phosphorylation (GO:0001933)	412	40	19.62	+	2.04	8e-05
gland development (GO:0048732)	422	40	20.1	+	1.99	0.0001
cellular divalent inorganic cation homeostasis (GO:0072503)	465	40	22.14	+	1.81	0.00071
actin cytoskeleton organization (GO:0030036)	532	40	25.34	+	1.58	0.00775
negative regulation of cell migration (GO:0030336)	267	39	12.72	+	3.07	6.4e-09
regulation of cellular response to growth factor stimulus (GO:0090287)	294	39	14	+	2.79	6.6e-08
regulation of neuron death (GO:1901214)	323	39	15.38	+	2.54	6.28e-07
lymphocyte activation (GO:0046649)	395	39	18.81	+	2.07	5.69e-05
calcium ion homeostasis (GO:0055074)	445	39	21.19	+	1.84	0.000552
regulation of peptidase activity (GO:0052547)	456	39	21.72	+	1.8	0.000936
synaptic signaling (GO:0099536)	465	39	22.14	+	1.76	0.00153
neutrophil mediated immunity (GO:0002446)	493	39	23.48	+	1.66	0.00412
neutrophil activation (GO:0042119)	495	39	23.57	+	1.65	0.00419
granulocyte activation (GO:0036230)	500	39	23.81	+	1.64	0.00442
myeloid cell activation involved in immune response (GO:0002275)	520	39	24.76	+	1.57	0.00962
response to extracellular stimulus (GO:0009991)	541	39	25.76	+	1.51	0.0149
gliogenesis (GO:0042063)	234	38	11.14	+	3.41	7.46e-10
cell-cell adhesion via plasma-membrane adhesion molecules (GO:0098742)	260	38	12.38	+	3.07	9.86e-09
ossification (GO:0001503)	266	38	12.67	+	3	1.7e-08
axon guidance (GO:0007411)	280	38	13.33	+	2.85	5.71e-08
negative regulation of cell adhesion (GO:0007162)	281	38	13.38	+	2.84	6.21e-08
neuron projection guidance (GO:0097485)	281	38	13.38	+	2.84	6.21e-08
response to molecule of bacterial origin (GO:0002237)	336	38	16	+	2.37	3.83e-06
negative regulation of cell development (GO:0010721)	336	38	16	+	2.37	3.83e-06
regulation of Wnt signaling pathway (GO:0030111)	374	38	17.81	+	2.13	3.67e-05
cellular calcium ion homeostasis (GO:0006874)	432	38	20.57	+	1.85	0.000676
leukocyte degranulation (GO:0043299)	504	38	24	+	1.58	0.00862
RNA metabolic process (GO:0016070)	1628	38	77.53	-	0.49	6.28e-07
response to steroid hormone (GO:0048545)	287	37	13.67	+	2.71	2.71e-07
muscle organ development (GO:0007517)	294	37	14	+	2.64	6.43e-07
muscle tissue development (GO:0060537)	301	37	14.33	+	2.58	9.01e-07
epithelial tube morphogenesis (GO:0060562)	312	37	14.86	+	2.49	1.75e-06
response to lipopolysaccharide (GO:0032496)	318	37	15.14	+	2.44	3.56e-06
eye development (GO:0001654)	375	37	17.86	+	2.07	9.99e-05
visual system development (GO:0150063)	379	37	18.05	+	2.05	0.00011
sensory system development (GO:0048880)	385	37	18.34	+	2.02	0.000133
response to oxygen levels (GO:0070482)	385	37	18.34	+	2.02	0.000133
negative regulation of defense response (GO:0031348)	407	37	19.38	+	1.91	0.000463
trans-synaptic signaling (GO:0099537)	436	37	20.76	+	1.78	0.00158
negative regulation of hydrolase activity (GO:0051346)	464	37	22.1	+	1.67	0.00443
neutrophil degranulation (GO:0043312)	482	37	22.95	+	1.61	0.00726
neutrophil activation involved in immune response (GO:0002283)	486	37	23.15	+	1.6	0.00763
regulation of hormone levels (GO:0010817)	533	37	25.38	+	1.46	0.0315
positive regulation of neuron projection development (GO:0010976)	293	36	13.95	+	2.58	1.29e-06
regulation of cell morphogenesis involved in differentiation (GO:0010769)	316	36	15.05	+	2.39	6.45e-06
regulation of immune effector process (GO:0002697)	476	36	22.67	+	1.59	0.0096
macromolecule catabolic process (GO:0009057)	1057	36	50.34	-	0.72	0.0438
response to tumor necrosis factor (GO:0034612)	273	35	13	+	2.69	6.36e-07
negative regulation of cytokine production (GO:0001818)	275	35	13.1	+	2.67	7.41e-07
striated muscle tissue development (GO:0014706)	286	35	13.62	+	2.57	1.96e-06
regulation of developmental growth (GO:0048638)	343	35	16.33	+	2.14	8.12e-05
second-messenger-mediated signaling (GO:0019932)	345	35	16.43	+	2.13	8.59e-05
regulation of cellular component size (GO:0032535)	393	35	18.72	+	1.87	0.00089
regulation of metal ion transport (GO:0010959)	397	35	18.91	+	1.85	0.000967
response to drug (GO:0042493)	402	35	19.14	+	1.83	0.00153
forebrain development (GO:0030900)	406	35	19.34	+	1.81	0.00161
chemical synaptic transmission (GO:0007268)	417	35	19.86	+	1.76	0.00272
anterograde trans-synaptic signaling (GO:0098916)	417	35	19.86	+	1.76	0.00272
supramolecular fiber organization (GO:0097435)	498	35	23.72	+	1.48	0.0342
response to nutrient levels (GO:0031667)	507	35	24.15	+	1.45	0.0362
synapse organization (GO:0050808)	294	34	14	+	2.43	1.06e-05
regulation of ERK1 and ERK2 cascade (GO:0070372)	294	34	14	+	2.43	1.06e-05
response to hypoxia (GO:0001666)	347	34	16.53	+	2.06	0.000251
cellular response to external stimulus (GO:0071496)	354	34	16.86	+	2.02	0.000289
regulation of cation transmembrane transport (GO:1904062)	354	34	16.86	+	2.02	0.000289
response to decreased oxygen levels (GO:0036293)	360	34	17.14	+	1.98	0.000343
positive regulation of defense response (GO:0031349)	374	34	17.81	+	1.91	0.00068
in utero embryonic development (GO:0001701)	392	34	18.67	+	1.82	0.00141
regulation of apoptotic signaling pathway (GO:2001233)	409	34	19.48	+	1.75	0.00361
positive regulation of GTPase activity (GO:0043547)	412	34	19.62	+	1.73	0.00372
pattern specification process (GO:0007389)	443	34	21.1	+	1.61	0.0101
mesenchyme development (GO:0060485)	222	33	10.57	+	3.12	6.42e-08
regulation of epithelial cell migration (GO:0010632)	227	33	10.81	+	3.05	1.02e-07
ear development (GO:0043583)	231	33	11	+	3	1.47e-07
negative regulation of nervous system development (GO:0051961)	317	33	15.1	+	2.19	7.73e-05
camera-type eye development (GO:0043010)	326	33	15.53	+	2.13	0.000157
regulation of cytosolic calcium ion concentration (GO:0051480)	327	33	15.57	+	2.12	0.00016
regulation of small GTPase mediated signal transduction (GO:0051056)	330	33	15.72	+	2.1	0.000174
regulation of actin cytoskeleton organization (GO:0032956)	364	33	17.33	+	1.9	0.000887
response to metal ion (GO:0010038)	374	33	17.81	+	1.85	0.00156
response to interferon-gamma (GO:0034341)	186	32	8.86	+	3.61	4.78e-09
regulation of cell-substrate adhesion (GO:0010810)	214	32	10.19	+	3.14	8.98e-08
aging (GO:0007568)	279	32	13.29	+	2.41	2.27e-05
negative regulation of neurogenesis (GO:0050768)	293	32	13.95	+	2.29	4.05e-05
hemostasis (GO:0007599)	302	32	14.38	+	2.22	8.51e-05
glycoprotein metabolic process (GO:0009100)	377	32	17.95	+	1.78	0.00262
regulation of endopeptidase activity (GO:0052548)	427	32	20.34	+	1.57	0.0168
regulation of lipid metabolic process (GO:0019216)	429	32	20.43	+	1.57	0.0172
regulation of small molecule metabolic process (GO:0062012)	459	32	21.86	+	1.46	0.0473
aminoglycan metabolic process (GO:0006022)	167	31	7.95	+	3.9	1.7e-09
cell chemotaxis (GO:0060326)	203	31	9.67	+	3.21	9.37e-08
connective tissue development (GO:0061448)	210	31	10	+	3.1	1.83e-07
regulation of leukocyte migration (GO:0002685)	214	31	10.19	+	3.04	2.66e-07
regulation of transmembrane receptor protein serine/threonine kinase signaling pathway (GO:0090092)	251	31	11.95	+	2.59	7.29e-06
cell fate commitment (GO:0045165)	253	31	12.05	+	2.57	7.98e-06
regulation of peptidyl-tyrosine phosphorylation (GO:0050730)	257	31	12.24	+	2.53	9.76e-06
positive regulation of cell-cell adhesion (GO:0022409)	279	31	13.29	+	2.33	4.36e-05
regulation of blood circulation (GO:1903522)	293	31	13.95	+	2.22	0.000117
blood coagulation (GO:0007596)	297	31	14.14	+	2.19	0.000133
coagulation (GO:0050817)	299	31	14.24	+	2.18	0.000142
skin development (GO:0043588)	383	31	18.24	+	1.7	0.006
MAPK cascade (GO:0000165)	406	31	19.34	+	1.6	0.0143
regulation of response to biotic stimulus (GO:0002831)	411	31	19.57	+	1.58	0.0201
regulation of peptide secretion (GO:0002791)	416	31	19.81	+	1.56	0.0209
signal transduction by protein phosphorylation (GO:0023014)	419	31	19.95	+	1.55	0.0215
cell-substrate adhesion (GO:0031589)	187	30	8.91	+	3.37	5.76e-08
positive regulation of vasculature development (GO:1904018)	191	30	9.1	+	3.3	8.71e-08
regulation of ossification (GO:0030278)	199	30	9.48	+	3.17	1.93e-07
inner ear development (GO:0048839)	204	30	9.72	+	3.09	3.1e-07
cellular response to tumor necrosis factor (GO:0071356)	246	30	11.72	+	2.56	1.21e-05
regulation of canonical Wnt signaling pathway (GO:0060828)	294	30	14	+	2.14	0.000225
muscle system process (GO:0003012)	295	30	14.05	+	2.14	0.000234
response to virus (GO:0009615)	301	30	14.33	+	2.09	0.000423
cognition (GO:0050890)	309	30	14.72	+	2.04	0.00052
regulation of leukocyte cell-cell adhesion (GO:1903037)	320	30	15.24	+	1.97	0.00101
negative regulation of inflammatory response (GO:0050728)	334	30	15.91	+	1.89	0.00201
multicellular organismal homeostasis (GO:0048871)	359	30	17.1	+	1.75	0.00451
post-translational protein modification (GO:0043687)	361	30	17.19	+	1.74	0.00645
regulation of supramolecular fiber organization (GO:1902903)	376	30	17.91	+	1.68	0.0108
regulation of protein secretion (GO:0050708)	385	30	18.34	+	1.64	0.012
cell cycle (GO:0007049)	1380	30	65.72	-	0.46	1.17e-06
glycosaminoglycan metabolic process (GO:0030203)	153	29	7.29	+	3.98	3.75e-09
morphogenesis of a branching structure (GO:0001763)	169	29	8.05	+	3.6	2.63e-08
regulation of chemotaxis (GO:0050920)	225	29	10.72	+	2.71	5.19e-06
regulation of synapse structure or activity (GO:0050803)	240	29	11.43	+	2.54	1.91e-05
lymphocyte differentiation (GO:0030098)	247	29	11.76	+	2.47	2.79e-05
negative regulation of growth (GO:0045926)	252	29	12	+	2.42	3.75e-05
regulation of animal organ morphogenesis (GO:2000027)	260	29	12.38	+	2.34	7.9e-05
learning or memory (GO:0007611)	266	29	12.67	+	2.29	0.000101
regulation of T cell activation (GO:0050863)	334	29	15.91	+	1.82	0.00319
regionalization (GO:0003002)	338	29	16.1	+	1.8	0.0049
regulation of MAP kinase activity (GO:0043405)	346	29	16.48	+	1.76	0.00548
mesenchymal cell differentiation (GO:0048762)	156	28	7.43	+	3.77	1.96e-08
morphogenesis of a branching epithelium (GO:0061138)	160	28	7.62	+	3.67	3.15e-08
positive regulation of peptidyl-tyrosine phosphorylation (GO:0050731)	194	28	9.24	+	3.03	1.06e-06
regulation of synapse organization (GO:0050807)	229	28	10.91	+	2.57	2.4e-05
regulation of muscle system process (GO:0090257)	233	28	11.1	+	2.52	2.89e-05
response to alcohol (GO:0097305)	239	28	11.38	+	2.46	3.99e-05
positive regulation of ion transport (GO:0043270)	288	28	13.72	+	2.04	0.000883
regulation of leukocyte differentiation (GO:1902105)	289	28	13.76	+	2.03	0.000904
negative regulation of proteolysis (GO:0045861)	362	28	17.24	+	1.62	0.0187
positive regulation of proteolysis (GO:0045862)	367	28	17.48	+	1.6	0.0199
cellular response to interferon-gamma (GO:0071346)	164	27	7.81	+	3.46	1.66e-07
negative regulation of cellular response to growth factor stimulus (GO:0090288)	171	27	8.14	+	3.32	3.47e-07
cardiac chamber development (GO:0003205)	172	27	8.19	+	3.3	3.85e-07
glial cell differentiation (GO:0010001)	182	27	8.67	+	3.12	1.03e-06
response to mechanical stimulus (GO:0009612)	217	27	10.33	+	2.61	3.02e-05
regulation of heart contraction (GO:0008016)	245	27	11.67	+	2.31	0.000167
rhythmic process (GO:0048511)	277	27	13.19	+	2.05	0.00116
positive regulation of cytosolic calcium ion concentration (GO:0007204)	287	27	13.67	+	1.98	0.00148
regulation of transporter activity (GO:0032409)	292	27	13.91	+	1.94	0.00248
embryonic organ morphogenesis (GO:0048562)	307	27	14.62	+	1.85	0.00485
negative regulation of immune response (GO:0050777)	345	27	16.43	+	1.64	0.0164
regulation of binding (GO:0051098)	373	27	17.76	+	1.52	0.0388
intracellular protein transport (GO:0006886)	992	27	47.24	-	0.57	0.00198
cardiac chamber morphogenesis (GO:0003206)	128	26	6.1	+	4.27	6.9e-09
branching morphogenesis of an epithelial tube (GO:0048754)	132	26	6.29	+	4.14	1.2e-08
positive regulation of angiogenesis (GO:0045766)	171	26	8.14	+	3.19	1.08e-06
regulation of blood pressure (GO:0008217)	189	26	9	+	2.89	5.57e-06
positive regulation of epithelial cell proliferation (GO:0050679)	196	26	9.33	+	2.79	9.96e-06
positive regulation of ERK1 and ERK2 cascade (GO:0070374)	209	26	9.95	+	2.61	4.4e-05
developmental maturation (GO:0021700)	241	26	11.48	+	2.27	0.000278
regulation of leukocyte proliferation (GO:0070663)	242	26	11.52	+	2.26	0.000289
T cell activation (GO:0042110)	245	26	11.67	+	2.23	0.000329
vascular process in circulatory system (GO:0003018)	261	26	12.43	+	2.09	0.000845
regulation of ion transmembrane transporter activity (GO:0032412)	269	26	12.81	+	2.03	0.00162
regulation of transmembrane transporter activity (GO:0022898)	280	26	13.33	+	1.95	0.00212
positive regulation of secretion by cell (GO:1903532)	350	26	16.67	+	1.56	0.0329
cellular amide metabolic process (GO:0043603)	813	26	38.72	-	0.67	0.042
cellular response to transforming growth factor beta stimulus (GO:0071560)	151	25	7.19	+	3.48	4.29e-07
response to transforming growth factor beta (GO:0071559)	158	25	7.52	+	3.32	9.03e-07
cellular response to lipopolysaccharide (GO:0071222)	187	25	8.91	+	2.81	1.3e-05
cellular response to molecule of bacterial origin (GO:0071219)	197	25	9.38	+	2.66	2.87e-05
respiratory system development (GO:0060541)	201	25	9.57	+	2.61	3.87e-05
negative regulation of cell activation (GO:0050866)	203	25	9.67	+	2.59	6.82e-05
cellular response to biotic stimulus (GO:0071216)	221	25	10.52	+	2.38	0.000163
regulation of protein kinase B signaling (GO:0051896)	229	25	10.91	+	2.29	0.000342
regulation of myeloid cell differentiation (GO:0045637)	238	25	11.33	+	2.21	0.000487
sensory organ morphogenesis (GO:0090596)	272	25	12.95	+	1.93	0.00293
sex differentiation (GO:0007548)	276	25	13.14	+	1.9	0.00467
regulation of innate immune response (GO:0045088)	304	25	14.48	+	1.73	0.011
glycoprotein biosynthetic process (GO:0009101)	306	25	14.57	+	1.72	0.0155
activation of protein kinase activity (GO:0032147)	329	25	15.67	+	1.6	0.028
aminoglycan biosynthetic process (GO:0006023)	108	24	5.14	+	4.67	5.77e-09
cartilage development (GO:0051216)	157	24	7.48	+	3.21	2.54e-06
regulation of endothelial cell migration (GO:0010594)	165	24	7.86	+	3.05	5.45e-06
homophilic cell adhesion via plasma membrane adhesion molecules (GO:0007156)	167	24	7.95	+	3.02	6.54e-06
regulation of response to wounding (GO:1903034)	176	24	8.38	+	2.86	1.44e-05
bone development (GO:0060348)	188	24	8.95	+	2.68	3.78e-05
regulation of synaptic plasticity (GO:0048167)	193	24	9.19	+	2.61	5.5e-05
transmembrane receptor protein serine/threonine kinase signaling pathway (GO:0007178)	197	24	9.38	+	2.56	0.000106
response to ketone (GO:1901654)	203	24	9.67	+	2.48	0.000137
epithelial cell development (GO:0002064)	205	24	9.76	+	2.46	0.000151
negative regulation of neuron death (GO:1901215)	215	24	10.24	+	2.34	0.00026
gonad development (GO:0008406)	218	24	10.38	+	2.31	0.000449
development of primary sexual characteristics (GO:0045137)	224	24	10.67	+	2.25	0.000542
negative regulation of neuron differentiation (GO:0045665)	226	24	10.76	+	2.23	0.000585
negative regulation of apoptotic signaling pathway (GO:2001234)	232	24	11.05	+	2.17	0.000753
myeloid cell differentiation (GO:0030099)	233	24	11.1	+	2.16	0.000787
regulation of calcium ion transport (GO:0051924)	258	24	12.29	+	1.95	0.00345
cell junction assembly (GO:0034329)	284	24	13.53	+	1.77	0.012
negative regulation of transferase activity (GO:0051348)	294	24	14	+	1.71	0.0141
cellular response to abiotic stimulus (GO:0071214)	312	24	14.86	+	1.62	0.0331
cellular response to environmental stimulus (GO:0104004)	312	24	14.86	+	1.62	0.0331
protein modification by small protein conjugation or removal (GO:0070647)	1032	24	49.15	-	0.49	0.000103
cell cycle process (GO:0022402)	1062	24	50.58	-	0.47	4.91e-05
regulation of fat cell differentiation (GO:0045598)	134	23	6.38	+	3.6	7.09e-07
regulation of response to cytokine stimulus (GO:0060759)	174	23	8.29	+	2.78	3.34e-05
ameboidal-type cell migration (GO:0001667)	178	23	8.48	+	2.71	4.59e-05
regulation of axonogenesis (GO:0050770)	192	23	9.14	+	2.52	0.000172
carbohydrate derivative catabolic process (GO:1901136)	196	23	9.33	+	2.46	0.000206
anatomical structure maturation (GO:0071695)	201	23	9.57	+	2.4	0.000266
muscle contraction (GO:0006936)	246	23	11.72	+	1.96	0.00441
G protein-coupled receptor signaling pathway, coupled to cyclic nucleotide second messenger (GO:0007187)	252	23	12	+	1.92	0.005
negative regulation of peptidase activity (GO:0010466)	264	23	12.57	+	1.83	0.00924
telencephalon development (GO:0021537)	269	23	12.81	+	1.8	0.0102
regulation of actin filament organization (GO:0110053)	280	23	13.33	+	1.72	0.017
glycosaminoglycan biosynthetic process (GO:0006024)	101	22	4.81	+	4.57	3.36e-08
cell-matrix adhesion (GO:0007160)	128	22	6.1	+	3.61	1.21e-06
leukocyte chemotaxis (GO:0030595)	143	22	6.81	+	3.23	6e-06
regulation of wound healing (GO:0061041)	146	22	6.95	+	3.16	8.05e-06
stem cell differentiation (GO:0048863)	163	22	7.76	+	2.83	3.71e-05
response to corticosteroid (GO:0031960)	164	22	7.81	+	2.82	4.03e-05
lung development (GO:0030324)	174	22	8.29	+	2.65	8.89e-05
respiratory tube development (GO:0030323)	178	22	8.48	+	2.6	0.00012
regulation of protein localization to membrane (GO:1905475)	200	22	9.52	+	2.31	0.000556
negative regulation of Wnt signaling pathway (GO:0030178)	220	22	10.48	+	2.1	0.0026
regulation of mononuclear cell proliferation (GO:0032944)	225	22	10.72	+	2.05	0.00291
positive regulation of leukocyte cell-cell adhesion (GO:1903039)	235	22	11.19	+	1.97	0.00397
negative regulation of protein kinase activity (GO:0006469)	235	22	11.19	+	1.97	0.00397
negative regulation of kinase activity (GO:0033673)	255	22	12.14	+	1.81	0.0124
cellular response to extracellular stimulus (GO:0031668)	279	22	13.29	+	1.66	0.0256
apoptotic signaling pathway (GO:0097190)	288	22	13.72	+	1.6	0.0381
regulation of cell cycle process (GO:0010564)	762	22	36.29	-	0.61	0.0143
organelle assembly (GO:0070925)	765	22	36.43	-	0.6	0.0144
heart valve development (GO:0003170)	61	21	2.91	+	7.23	6.85e-11
cardiac septum development (GO:0003279)	111	21	5.29	+	3.97	5.35e-07
developmental growth involved in morphogenesis (GO:0060560)	120	21	5.71	+	3.67	1.62e-06
cardiac ventricle development (GO:0003231)	129	21	6.14	+	3.42	4.47e-06
regulation of muscle cell differentiation (GO:0051147)	158	21	7.52	+	2.79	6.74e-05
gastrulation (GO:0007369)	161	21	7.67	+	2.74	8.58e-05
regulation of extrinsic apoptotic signaling pathway (GO:2001236)	161	21	7.67	+	2.74	8.58e-05
regulation of cytokine-mediated signaling pathway (GO:0001959)	163	21	7.76	+	2.71	0.0001
limb development (GO:0060173)	182	21	8.67	+	2.42	0.000469
appendage development (GO:0048736)	182	21	8.67	+	2.42	0.000469
negative regulation of cell-cell adhesion (GO:0022408)	184	21	8.76	+	2.4	0.000518
negative regulation of secretion (GO:0051048)	189	21	9	+	2.33	0.000672
negative regulation of cell growth (GO:0030308)	189	21	9	+	2.33	0.000672
regulation of Ras protein signal transduction (GO:0046578)	201	21	9.57	+	2.19	0.00162
regulation of neuron apoptotic process (GO:0043523)	215	21	10.24	+	2.05	0.00389
multi-multicellular organism process (GO:0044706)	219	21	10.43	+	2.01	0.0043
regulation of lymphocyte proliferation (GO:0050670)	223	21	10.62	+	1.98	0.00484
negative regulation of endopeptidase activity (GO:0010951)	255	21	12.14	+	1.73	0.0194
positive regulation of MAP kinase activity (GO:0043406)	267	21	12.72	+	1.65	0.0316
positive regulation of growth (GO:0045927)	269	21	12.81	+	1.64	0.0327
positive regulation of DNA-binding transcription factor activity (GO:0051091)	275	21	13.1	+	1.6	0.0471
chromosome organization (GO:0051276)	1065	21	50.72	-	0.41	4.27e-06
response to type I interferon (GO:0034340)	75	20	3.57	+	5.6	7.87e-09
kidney epithelium development (GO:0072073)	131	20	6.24	+	3.21	1.73e-05
regulation of striated muscle tissue development (GO:0016202)	135	20	6.43	+	3.11	2.55e-05
negative regulation of transmembrane receptor protein serine/threonine kinase signaling pathway (GO:0090101)	137	20	6.52	+	3.07	3.08e-05
regulation of muscle tissue development (GO:1901861)	138	20	6.57	+	3.04	3.37e-05
regulation of smooth muscle cell proliferation (GO:0048660)	138	20	6.57	+	3.04	3.37e-05
regulation of muscle organ development (GO:0048634)	139	20	6.62	+	3.02	3.7e-05
T cell differentiation (GO:0030217)	145	20	6.91	+	2.9	6.29e-05
positive regulation of leukocyte migration (GO:0002687)	145	20	6.91	+	2.9	6.29e-05
negative regulation of ion transport (GO:0043271)	153	20	7.29	+	2.74	0.000122
cellular response to interleukin-1 (GO:0071347)	176	20	8.38	+	2.39	0.000743
negative regulation of cell projection organization (GO:0031345)	183	20	8.72	+	2.29	0.00107
regulation of cell size (GO:0008361)	187	20	8.91	+	2.25	0.00195
locomotory behavior (GO:0007626)	200	20	9.52	+	2.1	0.00299
regulation of cell junction assembly (GO:1901888)	201	20	9.57	+	2.09	0.00311
response to interleukin-1 (GO:0070555)	201	20	9.57	+	2.09	0.00311
defense response to virus (GO:0051607)	214	20	10.19	+	1.96	0.00654
positive regulation of T cell activation (GO:0050870)	216	20	10.29	+	1.94	0.00695
skeletal system morphogenesis (GO:0048705)	230	20	10.95	+	1.83	0.0136
protein complex oligomerization (GO:0051259)	235	20	11.19	+	1.79	0.0215
regulation of neurotransmitter levels (GO:0001505)	242	20	11.52	+	1.74	0.0237
cellular response to DNA damage stimulus (GO:0006974)	780	20	37.15	-	0.54	0.00316
protein modification by small protein conjugation (GO:0032446)	821	20	39.1	-	0.51	0.00126
cellular macromolecule catabolic process (GO:0044265)	922	20	43.91	-	0.46	8.19e-05
heart valve morphogenesis (GO:0003179)	52	19	2.48	+	7.67	2.42e-10
positive regulation of animal organ morphogenesis (GO:0110110)	90	19	4.29	+	4.43	4.35e-07
regulation of postsynapse organization (GO:0099175)	107	19	5.1	+	3.73	4.17e-06
negative regulation of angiogenesis (GO:0016525)	119	19	5.67	+	3.35	1.6e-05
negative regulation of blood vessel morphogenesis (GO:2000181)	122	19	5.81	+	3.27	2.18e-05
regulation of gliogenesis (GO:0014013)	124	19	5.91	+	3.22	2.67e-05
memory (GO:0007613)	126	19	6	+	3.17	3.25e-05
negative regulation of epithelial cell proliferation (GO:0050680)	132	19	6.29	+	3.02	5.71e-05
negative regulation of vasculature development (GO:1901343)	134	19	6.38	+	2.98	6.84e-05
skeletal muscle organ development (GO:0060538)	140	19	6.67	+	2.85	0.000115
negative regulation of hemopoiesis (GO:1903707)	144	19	6.86	+	2.77	0.00016
positive regulation of inflammatory response (GO:0050729)	146	19	6.95	+	2.73	0.000188
positive regulation of chemotaxis (GO:0050921)	147	19	7	+	2.71	0.000203
retina development in camera-type eye (GO:0060041)	149	19	7.1	+	2.68	0.000238
regulation of nervous system process (GO:0031644)	150	19	7.14	+	2.66	0.000257
regulation of cell shape (GO:0008360)	161	19	7.67	+	2.48	0.000792
regulation of muscle contraction (GO:0006937)	165	19	7.86	+	2.42	0.00093
negative regulation of secretion by cell (GO:1903531)	166	19	7.91	+	2.4	0.000973
positive regulation of protein kinase B signaling (GO:0051897)	171	19	8.14	+	2.33	0.00124
regulation of signaling receptor activity (GO:0010469)	182	19	8.67	+	2.19	0.003
positive regulation of Wnt signaling pathway (GO:0030177)	183	19	8.72	+	2.18	0.00309
negative regulation of canonical Wnt signaling pathway (GO:0090090)	186	19	8.86	+	2.14	0.00339
female pregnancy (GO:0007565)	188	19	8.95	+	2.12	0.00363
central nervous system neuron differentiation (GO:0021953)	192	19	9.14	+	2.08	0.00422
regulation of endocytosis (GO:0030100)	209	19	9.95	+	1.91	0.00994
visual perception (GO:0007601)	220	19	10.48	+	1.81	0.0178
sensory perception of light stimulus (GO:0050953)	223	19	10.62	+	1.79	0.019
tissue homeostasis (GO:0001894)	226	19	10.76	+	1.77	0.0287
positive regulation of peptide secretion (GO:0002793)	229	19	10.91	+	1.74	0.0296
protein catabolic process (GO:0030163)	688	19	32.77	-	0.58	0.013
microtubule-based process (GO:0007017)	799	19	38.05	-	0.5	0.00108
type I interferon signaling pathway (GO:0060337)	70	18	3.33	+	5.4	7.02e-08
cellular response to type I interferon (GO:0071357)	70	18	3.33	+	5.4	7.02e-08
epithelial to mesenchymal transition (GO:0001837)	71	18	3.38	+	5.32	8.42e-08
cardiac septum morphogenesis (GO:0060411)	74	18	3.52	+	5.11	1.43e-07
regulation of epithelial to mesenchymal transition (GO:0010717)	90	18	4.29	+	4.2	1.71e-06
regulation of coagulation (GO:0050818)	91	18	4.33	+	4.15	1.97e-06
regulation of BMP signaling pathway (GO:0030510)	102	18	4.86	+	3.71	8e-06
cellular response to BMP stimulus (GO:0071773)	103	18	4.91	+	3.67	9.01e-06
response to BMP (GO:0071772)	103	18	4.91	+	3.67	9.01e-06
gland morphogenesis (GO:0022612)	103	18	4.91	+	3.67	9.01e-06
regulation of osteoblast differentiation (GO:0045667)	117	18	5.57	+	3.23	4.11e-05
odontogenesis (GO:0042476)	120	18	5.71	+	3.15	5.52e-05
regulation of leukocyte chemotaxis (GO:0002688)	125	18	5.95	+	3.02	8.83e-05
positive regulation of cell-substrate adhesion (GO:0010811)	126	18	6	+	3	9.67e-05
nephron development (GO:0072006)	127	18	6.05	+	2.98	0.000106
osteoblast differentiation (GO:0001649)	127	18	6.05	+	2.98	0.000106
skeletal muscle tissue development (GO:0007519)	130	18	6.19	+	2.91	0.000138
regulation of endothelial cell proliferation (GO:0001936)	134	18	6.38	+	2.82	0.000193
response to glucocorticoid (GO:0051384)	147	18	7	+	2.57	0.000532
positive regulation of epithelial cell migration (GO:0010634)	147	18	7	+	2.57	0.000532
cardiac muscle tissue development (GO:0048738)	158	18	7.52	+	2.39	0.0014
regulation of tumor necrosis factor superfamily cytokine production (GO:1903555)	158	18	7.52	+	2.39	0.0014
B cell activation (GO:0042113)	163	18	7.76	+	2.32	0.00177
cyclic-nucleotide-mediated signaling (GO:0019935)	179	18	8.52	+	2.11	0.00498
regulation of plasma membrane bounded cell projection assembly (GO:0120032)	182	18	8.67	+	2.08	0.00552
regulation of cell projection assembly (GO:0060491)	184	18	8.76	+	2.05	0.00595
regulation of reactive oxygen species metabolic process (GO:2000377)	187	18	8.91	+	2.02	0.00668
positive regulation of protein secretion (GO:0050714)	206	18	9.81	+	1.83	0.0219
regulation of protein binding (GO:0043393)	214	18	10.19	+	1.77	0.0253
adenylate cyclase-modulating G protein-coupled receptor signaling pathway (GO:0007188)	221	18	10.52	+	1.71	0.0398
antigen processing and presentation (GO:0019882)	223	18	10.62	+	1.69	0.0408
protein ubiquitination (GO:0016567)	743	18	35.38	-	0.51	0.00187
negative regulation of coagulation (GO:0050819)	57	17	2.71	+	6.26	2.62e-08
negative regulation of wound healing (GO:0061045)	76	17	3.62	+	4.7	8.73e-07
regulation of blood coagulation (GO:0030193)	85	17	4.05	+	4.2	3.31e-06
regulation of hemostasis (GO:1900046)	86	17	4.1	+	4.15	3.79e-06
negative regulation of response to wounding (GO:1903035)	91	17	4.33	+	3.92	7.35e-06
endothelium development (GO:0003158)	95	17	4.52	+	3.76	1.21e-05
mucopolysaccharide metabolic process (GO:1903510)	108	17	5.14	+	3.31	5.17e-05
formation of primary germ layer (GO:0001704)	117	17	5.57	+	3.05	0.000124
myeloid leukocyte differentiation (GO:0002573)	124	17	5.91	+	2.88	0.000232
mammary gland development (GO:0030879)	132	17	6.29	+	2.7	0.000447
regulation of production of molecular mediator of immune response (GO:0002700)	146	17	6.95	+	2.44	0.00173
regulation of tumor necrosis factor production (GO:0032680)	155	17	7.38	+	2.3	0.00254
eye morphogenesis (GO:0048592)	156	17	7.43	+	2.29	0.00267
regulation of dendrite development (GO:0050773)	157	17	7.48	+	2.27	0.0028
positive regulation of NF-kappaB transcription factor activity (GO:0051092)	164	17	7.81	+	2.18	0.00583
regeneration (GO:0031099)	164	17	7.81	+	2.18	0.00583
regulation of adaptive immune response (GO:0002819)	168	17	8	+	2.12	0.00644
regulation of T cell proliferation (GO:0042129)	169	17	8.05	+	2.11	0.00663
negative regulation of leukocyte activation (GO:0002695)	182	17	8.67	+	1.96	0.0147
regulation of cation channel activity (GO:2001257)	186	17	8.86	+	1.92	0.0159
cell-cell junction organization (GO:0045216)	186	17	8.86	+	1.92	0.0159
cellular response to metal ion (GO:0071248)	196	17	9.33	+	1.82	0.0291
positive regulation of hemopoiesis (GO:1903708)	201	17	9.57	+	1.78	0.0313
regulation of mitotic cell cycle (GO:0007346)	638	17	30.38	-	0.56	0.0129
chromatin organization (GO:0006325)	706	17	33.62	-	0.51	0.00259
detection of stimulus (GO:0051606)	709	17	33.77	-	0.5	0.00262
negative regulation of blood coagulation (GO:0030195)	52	16	2.48	+	6.46	4.68e-08
negative regulation of hemostasis (GO:1900047)	53	16	2.52	+	6.34	5.83e-08
ventricular septum development (GO:0003281)	73	16	3.48	+	4.6	2.29e-06
regulation of biomineralization (GO:0110149)	94	16	4.48	+	3.57	3.71e-05
regulation of biomineral tissue development (GO:0070167)	94	16	4.48	+	3.57	3.71e-05
columnar/cuboidal epithelial cell differentiation (GO:0002065)	107	16	5.1	+	3.14	0.000145
renal system process (GO:0003014)	117	16	5.57	+	2.87	0.00036
Notch signaling pathway (GO:0007219)	124	16	5.91	+	2.71	0.000639
regulation of sequestering of calcium ion (GO:0051282)	125	16	5.95	+	2.69	0.000691
myeloid leukocyte migration (GO:0097529)	126	16	6	+	2.67	0.000746
male gonad development (GO:0008584)	138	16	6.57	+	2.43	0.00252
response to organophosphorus (GO:0046683)	139	16	6.62	+	2.42	0.00261
development of primary male sexual characteristics (GO:0046546)	139	16	6.62	+	2.42	0.00261
limb morphogenesis (GO:0035108)	151	16	7.19	+	2.22	0.00442
appendage morphogenesis (GO:0035107)	151	16	7.19	+	2.22	0.00442
response to calcium ion (GO:0051592)	152	16	7.24	+	2.21	0.00464
regulation of epithelial cell differentiation (GO:0030856)	152	16	7.24	+	2.21	0.00464
response to purine-containing compound (GO:0014074)	154	16	7.33	+	2.18	0.00512
positive regulation of synaptic transmission (GO:0050806)	154	16	7.33	+	2.18	0.00512
positive regulation of leukocyte differentiation (GO:1902107)	158	16	7.52	+	2.13	0.00871
cell maturation (GO:0048469)	158	16	7.52	+	2.13	0.00871
potassium ion transmembrane transport (GO:0071805)	159	16	7.57	+	2.11	0.00893
positive regulation of lipid metabolic process (GO:0045834)	159	16	7.57	+	2.11	0.00893
male sex differentiation (GO:0046661)	161	16	7.67	+	2.09	0.00942
potassium ion transport (GO:0006813)	169	16	8.05	+	1.99	0.0122
positive regulation of binding (GO:0051099)	177	16	8.43	+	1.9	0.0216
sensory perception of mechanical stimulus (GO:0050954)	182	16	8.67	+	1.85	0.0242
antigen processing and presentation of peptide antigen (GO:0048002)	194	16	9.24	+	1.73	0.0432
regulation of actin polymerization or depolymerization (GO:0008064)	194	16	9.24	+	1.73	0.0432
regulation of actin filament length (GO:0030832)	195	16	9.29	+	1.72	0.044
regulation of lipid biosynthetic process (GO:0046890)	198	16	9.43	+	1.7	0.0465
outflow tract morphogenesis (GO:0003151)	73	15	3.48	+	4.31	9.31e-06
muscle organ morphogenesis (GO:0048644)	80	15	3.81	+	3.94	2.41e-05
endothelial cell differentiation (GO:0045446)	81	15	3.86	+	3.89	2.73e-05
organ growth (GO:0035265)	81	15	3.86	+	3.89	2.73e-05
proteoglycan metabolic process (GO:0006029)	88	15	4.19	+	3.58	6.35e-05
positive regulation of neuron death (GO:1901216)	99	15	4.71	+	3.18	0.000204
transforming growth factor beta receptor signaling pathway (GO:0007179)	100	15	4.76	+	3.15	0.000225
negative regulation of extrinsic apoptotic signaling pathway (GO:2001237)	106	15	5.05	+	2.97	0.000393
regulation of myeloid leukocyte differentiation (GO:0002761)	123	15	5.86	+	2.56	0.00155
regulation of neurotransmitter transport (GO:0051588)	125	15	5.95	+	2.52	0.00179
platelet degranulation (GO:0002576)	129	15	6.14	+	2.44	0.00357
response to ethanol (GO:0045471)	129	15	6.14	+	2.44	0.00357
digestive tract development (GO:0048565)	132	15	6.29	+	2.39	0.00394
multicellular organismal signaling (GO:0035637)	137	15	6.52	+	2.3	0.0048
regulation of blood vessel diameter (GO:0097746)	140	15	6.67	+	2.25	0.00549
regulation of tube diameter (GO:0035296)	140	15	6.67	+	2.25	0.00549
regulation of tube size (GO:0035150)	141	15	6.71	+	2.23	0.00575
digestive system development (GO:0055123)	144	15	6.86	+	2.19	0.00662
positive regulation of canonical Wnt signaling pathway (GO:0090263)	149	15	7.1	+	2.11	0.0121
positive regulation of cation transmembrane transport (GO:1904064)	149	15	7.1	+	2.11	0.0121
calcium-mediated signaling (GO:0019722)	149	15	7.1	+	2.11	0.0121
positive regulation of leukocyte proliferation (GO:0070665)	150	15	7.14	+	2.1	0.0124
negative regulation of neuron apoptotic process (GO:0043524)	151	15	7.19	+	2.09	0.0127
regulation of adaptive immune response based on somatic recombination of immune receptors built from immunoglobulin superfamily domains (GO:0002822)	153	15	7.29	+	2.06	0.0134
placenta development (GO:0001890)	157	15	7.48	+	2.01	0.015
cAMP-mediated signaling (GO:0019933)	158	15	7.52	+	1.99	0.0155
positive regulation of ion transmembrane transport (GO:0034767)	163	15	7.76	+	1.93	0.0184
negative regulation of MAPK cascade (GO:0043409)	169	15	8.05	+	1.86	0.03
regulation of actin filament polymerization (GO:0030833)	178	15	8.48	+	1.77	0.037
semi-lunar valve development (GO:1905314)	37	14	1.76	+	7.95	3.94e-08
chondrocyte differentiation (GO:0002062)	69	14	3.29	+	4.26	2.08e-05
endothelial cell migration (GO:0043542)	69	14	3.29	+	4.26	2.08e-05
regulation of glial cell differentiation (GO:0045685)	71	14	3.38	+	4.14	2.74e-05
muscle tissue morphogenesis (GO:0060415)	73	14	3.48	+	4.03	3.59e-05
cellular response to mechanical stimulus (GO:0071260)	81	14	3.86	+	3.63	9.68e-05
regulation of cardiac muscle tissue development (GO:0055024)	82	14	3.91	+	3.59	0.000109
epithelial cell migration (GO:0010631)	87	14	4.14	+	3.38	0.000189
BMP signaling pathway (GO:0030509)	88	14	4.19	+	3.34	0.00021
positive regulation of ossification (GO:0045778)	89	14	4.24	+	3.3	0.000233
epithelium migration (GO:0090132)	90	14	4.29	+	3.27	0.000258
positive regulation of smooth muscle cell proliferation (GO:0048661)	90	14	4.29	+	3.27	0.000258
epithelial cell proliferation (GO:0050673)	90	14	4.29	+	3.27	0.000258
developmental cell growth (GO:0048588)	92	14	4.38	+	3.2	0.000315
biomineralization (GO:0110148)	93	14	4.43	+	3.16	0.000348
biomineral tissue development (GO:0031214)	93	14	4.43	+	3.16	0.000348
cell growth (GO:0016049)	94	14	4.48	+	3.13	0.000383
regulation of phagocytosis (GO:0050764)	95	14	4.52	+	3.09	0.000422
leukocyte proliferation (GO:0070661)	96	14	4.57	+	3.06	0.000464
tissue migration (GO:0090130)	97	14	4.62	+	3.03	0.000509
regulation of systemic arterial blood pressure (GO:0003073)	101	14	4.81	+	2.91	0.000729
antigen processing and presentation of peptide antigen via MHC class I (GO:0002474)	101	14	4.81	+	2.91	0.000729
positive regulation of reactive oxygen species metabolic process (GO:2000379)	102	14	4.86	+	2.88	0.000795
regulation of striated muscle cell differentiation (GO:0051153)	103	14	4.91	+	2.85	0.000866
negative regulation of immune effector process (GO:0002698)	124	14	5.91	+	2.37	0.00573
neuron migration (GO:0001764)	126	14	6	+	2.33	0.00616
regulation of protein localization to cell periphery (GO:1904375)	126	14	6	+	2.33	0.00616
negative regulation of leukocyte cell-cell adhesion (GO:1903038)	128	14	6.1	+	2.3	0.00665
regulation of receptor signaling pathway via JAK-STAT (GO:0046425)	134	14	6.38	+	2.19	0.00863
platelet activation (GO:0030168)	137	14	6.52	+	2.15	0.00991
regulation of receptor signaling pathway via STAT (GO:1904892)	138	14	6.57	+	2.13	0.0104
adult behavior (GO:0030534)	143	14	6.81	+	2.06	0.0181
cellular response to steroid hormone stimulus (GO:0071383)	144	14	6.86	+	2.04	0.0185
regulation of G protein-coupled receptor signaling pathway (GO:0008277)	147	14	7	+	2	0.02
negative regulation of neuron projection development (GO:0010977)	153	14	7.29	+	1.92	0.0241
hindbrain development (GO:0030902)	159	14	7.57	+	1.85	0.0401
protein processing (GO:0016485)	165	14	7.86	+	1.78	0.045
organelle localization (GO:0051640)	605	14	28.81	-	0.49	0.00426
cellular protein catabolic process (GO:0044257)	633	14	30.15	-	0.46	0.00202
mitotic cell cycle (GO:0000278)	766	14	36.48	-	0.38	4.79e-05
aortic valve development (GO:0003176)	32	13	1.52	+	8.53	6.16e-08
positive regulation of epithelial to mesenchymal transition (GO:0010718)	47	13	2.24	+	5.81	2.31e-06
cardiac muscle tissue morphogenesis (GO:0055008)	62	13	2.95	+	4.4	3.02e-05
regulation of smooth muscle cell migration (GO:0014910)	63	13	3	+	4.33	3.49e-05
regulation of cartilage development (GO:0061035)	71	13	3.38	+	3.84	0.000102
interferon-gamma-mediated signaling pathway (GO:0060333)	72	13	3.43	+	3.79	0.000116
regulation of bone mineralization (GO:0030500)	76	13	3.62	+	3.59	0.000186
endoderm development (GO:0007492)	77	13	3.67	+	3.55	0.000209
sensory perception of pain (GO:0019233)	77	13	3.67	+	3.55	0.000209
renal tubule development (GO:0061326)	82	13	3.91	+	3.33	0.00036
ureteric bud development (GO:0001657)	87	13	4.14	+	3.14	0.000596
mesonephric tubule development (GO:0072164)	88	13	4.19	+	3.1	0.000656
mesonephric epithelium development (GO:0072163)	88	13	4.19	+	3.1	0.000656
mesonephros development (GO:0001823)	92	13	4.38	+	2.97	0.00095
response to fatty acid (GO:0070542)	92	13	4.38	+	2.97	0.00095
regulation of amine transport (GO:0051952)	93	13	4.43	+	2.94	0.00104
regulation of protein tyrosine kinase activity (GO:0061097)	93	13	4.43	+	2.94	0.00104
nephron epithelium development (GO:0072009)	98	13	4.67	+	2.79	0.00159
positive regulation of leukocyte chemotaxis (GO:0002690)	98	13	4.67	+	2.79	0.00159
regulation of potassium ion transport (GO:0043266)	99	13	4.71	+	2.76	0.00173
phospholipase C-activating G protein-coupled receptor signaling pathway (GO:0007200)	100	13	4.76	+	2.73	0.00187
regulation of axon extension (GO:0030516)	100	13	4.76	+	2.73	0.00187
negative regulation of leukocyte differentiation (GO:1902106)	104	13	4.95	+	2.62	0.00256
retinoid metabolic process (GO:0001523)	108	13	5.14	+	2.53	0.00344
fat cell differentiation (GO:0045444)	109	13	5.19	+	2.5	0.00369
negative regulation of developmental growth (GO:0048640)	110	13	5.24	+	2.48	0.00396
regulation of neurotransmitter secretion (GO:0046928)	110	13	5.24	+	2.48	0.00396
positive regulation of transmembrane receptor protein serine/threonine kinase signaling pathway (GO:0090100)	111	13	5.29	+	2.46	0.00424
diterpenoid metabolic process (GO:0016101)	114	13	5.43	+	2.39	0.00787
regulation of extent of cell growth (GO:0061387)	115	13	5.48	+	2.37	0.0081
regulation of stem cell differentiation (GO:2000736)	118	13	5.62	+	2.31	0.00894
regulation of cell-matrix adhesion (GO:0001952)	121	13	5.76	+	2.26	0.01
terpenoid metabolic process (GO:0006721)	124	13	5.91	+	2.2	0.0113
camera-type eye morphogenesis (GO:0048593)	128	13	6.1	+	2.13	0.0135
response to acid chemical (GO:0001101)	136	13	6.48	+	2.01	0.0263
positive regulation of mononuclear cell proliferation (GO:0032946)	139	13	6.62	+	1.96	0.0283
isoprenoid metabolic process (GO:0006720)	143	13	6.81	+	1.91	0.0317
monovalent inorganic cation homeostasis (GO:0055067)	144	13	6.86	+	1.9	0.0327
response to estradiol (GO:0032355)	145	13	6.91	+	1.88	0.0337
circadian rhythm (GO:0007623)	147	13	7	+	1.86	0.0359
DNA metabolic process (GO:0006259)	760	13	36.19	-	0.36	2.01e-05
aortic valve morphogenesis (GO:0003180)	28	12	1.33	+	9	1.25e-07
endocardial cushion development (GO:0003197)	45	12	2.14	+	5.6	7.76e-06
negative regulation of leukocyte migration (GO:0002686)	45	12	2.14	+	5.6	7.76e-06
regulation of cardiocyte differentiation (GO:1905207)	49	12	2.33	+	5.14	1.62e-05
mesenchyme morphogenesis (GO:0072132)	50	12	2.38	+	5.04	1.92e-05
regulation of pri-miRNA transcription by RNA polymerase II (GO:1902893)	52	12	2.48	+	4.85	2.69e-05
regulation of macrophage activation (GO:0043030)	55	12	2.62	+	4.58	4.33e-05
negative regulation of chemotaxis (GO:0050922)	58	12	2.76	+	4.34	6.78e-05
regulation of smooth muscle contraction (GO:0006940)	60	12	2.86	+	4.2	9.01e-05
alpha-beta T cell activation (GO:0046631)	69	12	3.29	+	3.65	0.000285
vasculogenesis (GO:0001570)	72	12	3.43	+	3.5	0.000402
regulation of sprouting angiogenesis (GO:1903670)	72	12	3.43	+	3.5	0.000402
cardiac ventricle morphogenesis (GO:0003208)	72	12	3.43	+	3.5	0.000402
positive regulation of gliogenesis (GO:0014015)	75	12	3.57	+	3.36	0.000557
oligodendrocyte differentiation (GO:0048709)	75	12	3.57	+	3.36	0.000557
regulation of muscle adaptation (GO:0043502)	81	12	3.86	+	3.11	0.00102
odontogenesis of dentin-containing tooth (GO:0042475)	81	12	3.86	+	3.11	0.00102
central nervous system neuron development (GO:0021954)	85	12	4.05	+	2.96	0.00148
regulation of cytokine production involved in immune response (GO:0002718)	85	12	4.05	+	2.96	0.00148
feeding behavior (GO:0007631)	88	12	4.19	+	2.86	0.00193
post-embryonic development (GO:0009791)	90	12	4.29	+	2.8	0.00228
positive regulation of endothelial cell proliferation (GO:0001938)	94	12	4.48	+	2.68	0.00315
regulation of dendrite morphogenesis (GO:0048814)	95	12	4.52	+	2.65	0.00341
regulation of ERBB signaling pathway (GO:1901184)	95	12	4.52	+	2.65	0.00341
bone morphogenesis (GO:0060349)	97	12	4.62	+	2.6	0.00397
regulation of lipase activity (GO:0060191)	99	12	4.71	+	2.55	0.0046
defense response to Gram-positive bacterium (GO:0050830)	99	12	4.71	+	2.55	0.0046
integrin-mediated signaling pathway (GO:0007229)	101	12	4.81	+	2.49	0.00531
positive regulation of endocytosis (GO:0045807)	105	12	5	+	2.4	0.0113
regulation of Notch signaling pathway (GO:0008593)	106	12	5.05	+	2.38	0.0115
regulation of calcium ion transport into cytosol (GO:0010522)	106	12	5.05	+	2.38	0.0115
regulation of anion transport (GO:0044070)	107	12	5.1	+	2.35	0.0119
myelination (GO:0042552)	110	12	5.24	+	2.29	0.013
ensheathment of neurons (GO:0007272)	112	12	5.33	+	2.25	0.014
lymphocyte activation involved in immune response (GO:0002285)	112	12	5.33	+	2.25	0.014
axon ensheathment (GO:0008366)	112	12	5.33	+	2.25	0.014
glial cell development (GO:0021782)	115	12	5.48	+	2.19	0.0157
regulation of synaptic vesicle cycle (GO:0098693)	118	12	5.62	+	2.14	0.0178
regulation of transforming growth factor beta receptor signaling pathway (GO:0017015)	119	12	5.67	+	2.12	0.0185
regulation of cellular response to transforming growth factor beta stimulus (GO:1903844)	121	12	5.76	+	2.08	0.0202
endocrine system development (GO:0035270)	124	12	5.91	+	2.03	0.0345
mesoderm development (GO:0007498)	125	12	5.95	+	2.02	0.0351
regulation of type I interferon production (GO:0032479)	125	12	5.95	+	2.02	0.0351
embryonic limb morphogenesis (GO:0030326)	128	12	6.1	+	1.97	0.0372
embryonic appendage morphogenesis (GO:0035113)	128	12	6.1	+	1.97	0.0372
regulation of interleukin-6 production (GO:0032675)	133	12	6.33	+	1.89	0.0421
glycosyl compound metabolic process (GO:1901657)	133	12	6.33	+	1.89	0.0421
hormone-mediated signaling pathway (GO:0009755)	134	12	6.38	+	1.88	0.0433
negative regulation of protein serine/threonine kinase activity (GO:0071901)	135	12	6.43	+	1.87	0.0445
positive regulation of lymphocyte proliferation (GO:0050671)	138	12	6.57	+	1.83	0.0486
proteolysis involved in cellular protein catabolic process (GO:0051603)	601	12	28.62	-	0.42	0.000773
mitotic cell cycle process (GO:1903047)	689	12	32.81	-	0.37	6.31e-05
atrioventricular valve morphogenesis (GO:0003181)	24	11	1.14	+	9.62	2.48e-07
atrioventricular valve development (GO:0003171)	26	11	1.24	+	8.88	4.67e-07
regulation of extracellular matrix organization (GO:1903053)	41	11	1.95	+	5.63	1.76e-05
ventricular septum morphogenesis (GO:0060412)	42	11	2	+	5.5	2.14e-05
morphogenesis of an epithelial sheet (GO:0002011)	51	11	2.43	+	4.53	9.8e-05
sprouting angiogenesis (GO:0002040)	59	11	2.81	+	3.91	0.0003
glycosaminoglycan catabolic process (GO:0006027)	61	11	2.91	+	3.79	0.000385
negative regulation of small GTPase mediated signal transduction (GO:0051058)	61	11	2.91	+	3.79	0.000385
proteoglycan biosynthetic process (GO:0030166)	61	11	2.91	+	3.79	0.000385
regulation of pathway-restricted SMAD protein phosphorylation (GO:0060393)	62	11	2.95	+	3.73	0.000435
collagen metabolic process (GO:0032963)	63	11	3	+	3.67	0.000491
negative regulation of BMP signaling pathway (GO:0030514)	63	11	3	+	3.67	0.000491
positive regulation of phagocytosis (GO:0050766)	66	11	3.14	+	3.5	0.000693
aminoglycan catabolic process (GO:0006026)	67	11	3.19	+	3.45	0.000774
ovulation cycle (GO:0042698)	67	11	3.19	+	3.45	0.000774
positive regulation of nervous system process (GO:0031646)	68	11	3.24	+	3.4	0.000863
negative regulation of epithelial cell migration (GO:0010633)	69	11	3.29	+	3.35	0.000961
positive regulation of fat cell differentiation (GO:0045600)	70	11	3.33	+	3.3	0.00107
regulation of stem cell proliferation (GO:0072091)	70	11	3.33	+	3.3	0.00107
negative regulation of ossification (GO:0030279)	77	11	3.67	+	3	0.00211
nephron tubule development (GO:0072080)	78	11	3.71	+	2.96	0.00231
regulation of tissue remodeling (GO:0034103)	79	11	3.76	+	2.92	0.00253
negative regulation of transforming growth factor beta receptor signaling pathway (GO:0030512)	81	11	3.86	+	2.85	0.00301
mesenchymal cell development (GO:0014031)	83	11	3.95	+	2.78	0.00356
stem cell development (GO:0048864)	83	11	3.95	+	2.78	0.00356
negative regulation of cellular response to transforming growth factor beta stimulus (GO:1903845)	83	11	3.95	+	2.78	0.00356
regulation of epithelial cell apoptotic process (GO:1904035)	83	11	3.95	+	2.78	0.00356
granulocyte chemotaxis (GO:0071621)	84	11	4	+	2.75	0.00387
metanephros development (GO:0001656)	84	11	4	+	2.75	0.00387
negative regulation of myeloid cell differentiation (GO:0045638)	85	11	4.05	+	2.72	0.0042
positive regulation of receptor signaling pathway via JAK-STAT (GO:0046427)	86	11	4.1	+	2.69	0.00454
regulation of epidermal growth factor receptor signaling pathway (GO:0042058)	88	11	4.19	+	2.62	0.00531
positive regulation of muscle cell differentiation (GO:0051149)	89	11	4.24	+	2.6	0.00572
positive regulation of receptor signaling pathway via STAT (GO:1904894)	89	11	4.24	+	2.6	0.00572
artery development (GO:0060840)	89	11	4.24	+	2.6	0.00572
protein localization to cell junction (GO:1902414)	91	11	4.33	+	2.54	0.00664
hair cycle (GO:0042633)	91	11	4.33	+	2.54	0.00664
molting cycle (GO:0042303)	91	11	4.33	+	2.54	0.00664
positive regulation of tumor necrosis factor production (GO:0032760)	92	11	4.38	+	2.51	0.00713
regulation of blood vessel endothelial cell migration (GO:0043535)	93	11	4.43	+	2.48	0.00766
regulation of neural precursor cell proliferation (GO:2000177)	94	11	4.48	+	2.46	0.00821
positive regulation of tumor necrosis factor superfamily cytokine production (GO:1903557)	94	11	4.48	+	2.46	0.00821
regulation of reactive oxygen species biosynthetic process (GO:1903426)	94	11	4.48	+	2.46	0.00821
regulation of phospholipid metabolic process (GO:1903725)	96	11	4.57	+	2.41	0.00942
granulocyte migration (GO:0097530)	97	11	4.62	+	2.38	0.0101
action potential (GO:0001508)	98	11	4.67	+	2.36	0.0169
extrinsic apoptotic signaling pathway (GO:0097191)	99	11	4.71	+	2.33	0.0174
heart process (GO:0003015)	100	11	4.76	+	2.31	0.0179
cellular response to leukemia inhibitory factor (GO:1990830)	100	11	4.76	+	2.31	0.0179
response to leukemia inhibitory factor (GO:1990823)	100	11	4.76	+	2.31	0.0179
negative regulation of cell morphogenesis involved in differentiation (GO:0010771)	100	11	4.76	+	2.31	0.0179
regulation of postsynaptic membrane potential (GO:0060078)	102	11	4.86	+	2.26	0.019
positive regulation of production of molecular mediator of immune response (GO:0002702)	102	11	4.86	+	2.26	0.019
regulation of interferon-gamma production (GO:0032649)	104	11	4.95	+	2.22	0.0203
regulation of cytokine secretion (GO:0050707)	104	11	4.95	+	2.22	0.0203
positive regulation of lymphocyte differentiation (GO:0045621)	105	11	5	+	2.2	0.0211
regulation of protein localization to plasma membrane (GO:1903076)	105	11	5	+	2.2	0.0211
negative regulation of viral process (GO:0048525)	105	11	5	+	2.2	0.0211
negative regulation of small molecule metabolic process (GO:0062014)	105	11	5	+	2.2	0.0211
regulation of synapse assembly (GO:0051963)	107	11	5.1	+	2.16	0.0227
cardiocyte differentiation (GO:0035051)	109	11	5.19	+	2.12	0.0245
female sex differentiation (GO:0046660)	111	11	5.29	+	2.08	0.0266
reactive oxygen species metabolic process (GO:0072593)	112	11	5.33	+	2.06	0.0277
B cell differentiation (GO:0030183)	114	11	5.43	+	2.03	0.0302
positive regulation of transporter activity (GO:0032411)	116	11	5.52	+	1.99	0.049
negative regulation of T cell activation (GO:0050868)	117	11	5.57	+	1.97	0.0498
response to amino acid (GO:0043200)	117	11	5.57	+	1.97	0.0498
regulation of mitotic cell cycle phase transition (GO:1901990)	419	11	19.95	-	0.55	0.046
mitochondrion organization (GO:0007005)	460	11	21.91	-	0.5	0.0181
cardiac epithelial to mesenchymal transition (GO:0060317)	26	10	1.24	+	8.08	3.11e-06
endocardial cushion morphogenesis (GO:0003203)	34	10	1.62	+	6.18	2.18e-05
positive regulation of pri-miRNA transcription by RNA polymerase II (GO:1902895)	40	10	1.9	+	5.25	7.05e-05
regulation of heart morphogenesis (GO:2000826)	42	10	2	+	5	9.99e-05
positive regulation of glial cell differentiation (GO:0045687)	43	10	2.05	+	4.88	0.000118
chondroitin sulfate proteoglycan metabolic process (GO:0050654)	45	10	2.14	+	4.67	0.000163
negative regulation of fat cell differentiation (GO:0045599)	48	10	2.29	+	4.37	0.000258
trabecula morphogenesis (GO:0061383)	48	10	2.29	+	4.37	0.000258
collagen fibril organization (GO:0030199)	48	10	2.29	+	4.37	0.000258
negative regulation of endothelial cell migration (GO:0010596)	52	10	2.48	+	4.04	0.000451
regulation of mononuclear cell migration (GO:0071675)	54	10	2.57	+	3.89	0.000585
regulation of cardiac muscle hypertrophy (GO:0010611)	54	10	2.57	+	3.89	0.000585
positive regulation of response to cytokine stimulus (GO:0060760)	57	10	2.71	+	3.68	0.000847
regulation of morphogenesis of a branching structure (GO:0060688)	57	10	2.71	+	3.68	0.000847
regulation of muscle hypertrophy (GO:0014743)	57	10	2.71	+	3.68	0.000847
cellular response to fatty acid (GO:0071398)	58	10	2.76	+	3.62	0.000953
mammary gland epithelium development (GO:0061180)	60	10	2.86	+	3.5	0.0012
photoreceptor cell differentiation (GO:0046530)	61	10	2.91	+	3.44	0.00134
positive regulation of protein tyrosine kinase activity (GO:0061098)	61	10	2.91	+	3.44	0.00134
neuron projection extension (GO:1990138)	66	10	3.14	+	3.18	0.00226
cellular response to retinoic acid (GO:0071300)	68	10	3.24	+	3.09	0.00274
positive regulation of muscle organ development (GO:0048636)	68	10	3.24	+	3.09	0.00274
renal tubule morphogenesis (GO:0061333)	68	10	3.24	+	3.09	0.00274
positive regulation of striated muscle tissue development (GO:0045844)	68	10	3.24	+	3.09	0.00274
positive regulation of muscle tissue development (GO:1901863)	69	10	3.29	+	3.04	0.00302
neural retina development (GO:0003407)	69	10	3.29	+	3.04	0.00302
calcium ion transport into cytosol (GO:0060402)	74	10	3.52	+	2.84	0.00472
skin epidermis development (GO:0098773)	77	10	3.67	+	2.73	0.00606
hair cycle process (GO:0022405)	77	10	3.67	+	2.73	0.00606
molting cycle process (GO:0022404)	77	10	3.67	+	2.73	0.00606
neural crest cell development (GO:0014032)	79	10	3.76	+	2.66	0.0071
regulation of potassium ion transmembrane transport (GO:1901379)	83	10	3.95	+	2.53	0.0096
cellular response to calcium ion (GO:0071277)	85	10	4.05	+	2.47	0.0111
defense response to Gram-negative bacterium (GO:0050829)	85	10	4.05	+	2.47	0.0111
regulation of chemokine production (GO:0032642)	86	10	4.1	+	2.44	0.0119
polysaccharide metabolic process (GO:0005976)	87	10	4.14	+	2.41	0.0127
neural crest cell differentiation (GO:0014033)	88	10	4.19	+	2.39	0.0136
positive regulation of protein binding (GO:0032092)	88	10	4.19	+	2.39	0.0136
cell fate specification (GO:0001708)	89	10	4.24	+	2.36	0.0145
positive regulation of axonogenesis (GO:0050772)	89	10	4.24	+	2.36	0.0145
actin-mediated cell contraction (GO:0070252)	90	10	4.29	+	2.33	0.025
cytosolic calcium ion transport (GO:0060401)	91	10	4.33	+	2.31	0.0256
positive regulation of T cell differentiation (GO:0045582)	92	10	4.38	+	2.28	0.0262
female gonad development (GO:0008585)	92	10	4.38	+	2.28	0.0262
cardiac conduction (GO:0061337)	94	10	4.48	+	2.23	0.0278
regulation of interleukin-1 production (GO:0032652)	95	10	4.52	+	2.21	0.0286
plasma membrane organization (GO:0007009)	96	10	4.57	+	2.19	0.0296
tissue remodeling (GO:0048771)	96	10	4.57	+	2.19	0.0296
development of primary female sexual characteristics (GO:0046545)	97	10	4.62	+	2.16	0.0306
cellular response to catecholamine stimulus (GO:0071870)	98	10	4.67	+	2.14	0.0317
cellular response to monoamine stimulus (GO:0071868)	98	10	4.67	+	2.14	0.0317
response to cAMP (GO:0051591)	98	10	4.67	+	2.14	0.0317
regulation of heart rate (GO:0002027)	99	10	4.71	+	2.12	0.0329
negative regulation of ion transmembrane transport (GO:0034766)	99	10	4.71	+	2.12	0.0329
regulation of organ growth (GO:0046620)	99	10	4.71	+	2.12	0.0329
positive regulation of cell junction assembly (GO:1901890)	101	10	4.81	+	2.08	0.0354
response to catecholamine (GO:0071869)	102	10	4.86	+	2.06	0.0368
response to monoamine (GO:0071867)	102	10	4.86	+	2.06	0.0368
positive regulation of endothelial cell migration (GO:0010595)	104	10	4.95	+	2.02	0.0398
positive regulation of adaptive immune response based on somatic recombination of immune receptors built from immunoglobulin superfamily domains (GO:0002824)	105	10	5	+	2	0.0414
regulation of receptor-mediated endocytosis (GO:0048259)	106	10	5.05	+	1.98	0.0431
inner ear morphogenesis (GO:0042472)	106	10	5.05	+	1.98	0.0431
generation of precursor metabolites and energy (GO:0006091)	412	10	19.62	-	0.51	0.0324
cell division (GO:0051301)	498	10	23.72	-	0.42	0.00246
amide biosynthetic process (GO:0043604)	545	10	25.95	-	0.39	0.000618
detection of stimulus involved in sensory perception (GO:0050906)	549	10	26.15	-	0.38	0.000621
mRNA metabolic process (GO:0016071)	698	10	33.24	-	0.3	5.38e-06
branching involved in blood vessel morphogenesis (GO:0001569)	29	9	1.38	+	6.52	3.96e-05
cardiac atrium morphogenesis (GO:0003209)	30	9	1.43	+	6.3	4.94e-05
extracellular matrix assembly (GO:0085029)	31	9	1.48	+	6.1	6.12e-05
regulation of neuroinflammatory response (GO:0150077)	33	9	1.57	+	5.73	9.19e-05
long-term memory (GO:0007616)	35	9	1.67	+	5.4	0.000135
regulation of cardiac muscle cell differentiation (GO:2000725)	36	9	1.71	+	5.25	0.000162
cardiac atrium development (GO:0003230)	36	9	1.71	+	5.25	0.000162
axon extension (GO:0048675)	37	9	1.76	+	5.11	0.000193
semaphorin-plexin signaling pathway (GO:0071526)	39	9	1.86	+	4.85	0.000271
T cell selection (GO:0045058)	42	9	2	+	4.5	0.000435
negative regulation of gliogenesis (GO:0014014)	43	9	2.05	+	4.39	0.000505
regulation of axon guidance (GO:1902667)	44	9	2.1	+	4.3	0.000584
CD4-positive, alpha-beta T cell activation (GO:0035710)	45	9	2.14	+	4.2	0.000673
negative chemotaxis (GO:0050919)	46	9	2.19	+	4.11	0.000772
positive regulation of potassium ion transport (GO:0043268)	46	9	2.19	+	4.11	0.000772
response to progesterone (GO:0032570)	47	9	2.24	+	4.02	0.000884
regulation of cell adhesion mediated by integrin (GO:0033628)	48	9	2.29	+	3.94	0.00101
regulation of glycoprotein metabolic process (GO:1903018)	48	9	2.29	+	3.94	0.00101
mononuclear cell migration (GO:0071674)	48	9	2.29	+	3.94	0.00101
neuron recognition (GO:0008038)	50	9	2.38	+	3.78	0.0013
negative regulation of striated muscle tissue development (GO:0045843)	51	9	2.43	+	3.71	0.00147
negative regulation of muscle organ development (GO:0048635)	52	9	2.48	+	3.63	0.00165
glomerulus development (GO:0032835)	53	9	2.52	+	3.57	0.00186
negative regulation of Ras protein signal transduction (GO:0046580)	53	9	2.52	+	3.57	0.00186
negative regulation of muscle tissue development (GO:1901862)	54	9	2.57	+	3.5	0.00208
positive regulation of Notch signaling pathway (GO:0045747)	55	9	2.62	+	3.44	0.00233
regulation of catecholamine secretion (GO:0050433)	55	9	2.62	+	3.44	0.00233
astrocyte differentiation (GO:0048708)	56	9	2.67	+	3.37	0.00259
regulation of kidney development (GO:0090183)	56	9	2.67	+	3.37	0.00259
alpha-beta T cell differentiation (GO:0046632)	56	9	2.67	+	3.37	0.00259
homotypic cell-cell adhesion (GO:0034109)	59	9	2.81	+	3.2	0.00354
positive regulation of osteoblast differentiation (GO:0045669)	60	9	2.86	+	3.15	0.00391
regulation of nitric oxide biosynthetic process (GO:0045428)	60	9	2.86	+	3.15	0.00391
negative regulation of cytokine-mediated signaling pathway (GO:0001960)	61	9	2.91	+	3.1	0.00431
myeloid cell development (GO:0061515)	61	9	2.91	+	3.1	0.00431
retina morphogenesis in camera-type eye (GO:0060042)	62	9	2.95	+	3.05	0.00474
artery morphogenesis (GO:0048844)	62	9	2.95	+	3.05	0.00474
negative regulation of cell-substrate adhesion (GO:0010812)	62	9	2.95	+	3.05	0.00474
SMAD protein signal transduction (GO:0060395)	63	9	3	+	3	0.00521
regulation of lymphocyte migration (GO:2000401)	63	9	3	+	3	0.00521
forebrain generation of neurons (GO:0021872)	63	9	3	+	3	0.00521
negative regulation of response to cytokine stimulus (GO:0060761)	65	9	3.1	+	2.91	0.00624
T cell activation involved in immune response (GO:0002286)	66	9	3.14	+	2.86	0.00681
extracellular matrix disassembly (GO:0022617)	66	9	3.14	+	2.86	0.00681
regulation of glutamate receptor signaling pathway (GO:1900449)	68	9	3.24	+	2.78	0.00808
regulation of osteoclast differentiation (GO:0045670)	69	9	3.29	+	2.74	0.00878
mesoderm formation (GO:0001707)	69	9	3.29	+	2.74	0.00878
mesoderm morphogenesis (GO:0048332)	71	9	3.38	+	2.66	0.0103
embryonic heart tube morphogenesis (GO:0003143)	71	9	3.38	+	2.66	0.0103
lymphocyte migration (GO:0072676)	72	9	3.43	+	2.62	0.0111
regulation of phospholipase activity (GO:0010517)	73	9	3.48	+	2.59	0.012
hair follicle development (GO:0001942)	74	9	3.52	+	2.55	0.013
positive regulation of lipase activity (GO:0060193)	75	9	3.57	+	2.52	0.0139
regulation of alcohol biosynthetic process (GO:1902930)	76	9	3.62	+	2.49	0.015
regulation of plasma lipoprotein particle levels (GO:0097006)	76	9	3.62	+	2.49	0.015
lens development in camera-type eye (GO:0002088)	77	9	3.67	+	2.45	0.0161
regulation of interleukin-8 production (GO:0032677)	77	9	3.67	+	2.45	0.0161
animal organ regeneration (GO:0031100)	77	9	3.67	+	2.45	0.0161
neutrophil chemotaxis (GO:0030593)	77	9	3.67	+	2.45	0.0161
regulation of dendritic spine development (GO:0060998)	78	9	3.71	+	2.42	0.0172
regulation of tyrosine phosphorylation of STAT protein (GO:0042509)	79	9	3.76	+	2.39	0.0185
regulation of cardiac muscle contraction (GO:0055117)	80	9	3.81	+	2.36	0.0197
adult locomotory behavior (GO:0008344)	80	9	3.81	+	2.36	0.0197
embryonic heart tube development (GO:0035050)	80	9	3.81	+	2.36	0.0197
regulation of interleukin-1 beta production (GO:0032651)	81	9	3.86	+	2.33	0.0211
antigen processing and presentation of exogenous peptide antigen via MHC class I (GO:0042590)	81	9	3.86	+	2.33	0.0211
mononuclear cell proliferation (GO:0032943)	84	9	4	+	2.25	0.0386
regulation of release of sequestered calcium ion into cytosol (GO:0051279)	84	9	4	+	2.25	0.0386
kidney morphogenesis (GO:0060993)	84	9	4	+	2.25	0.0386
inositol lipid-mediated signaling (GO:0048017)	85	9	4.05	+	2.22	0.0396
negative regulation of viral life cycle (GO:1903901)	85	9	4.05	+	2.22	0.0396
negative regulation of cation transmembrane transport (GO:1904063)	86	9	4.1	+	2.2	0.0407
heart contraction (GO:0060047)	87	9	4.14	+	2.17	0.0419
positive regulation of phosphatidylinositol 3-kinase signaling (GO:0014068)	87	9	4.14	+	2.17	0.0419
neutrophil migration (GO:1990266)	87	9	4.14	+	2.17	0.0419
embryonic placenta development (GO:0001892)	88	9	4.19	+	2.15	0.0432
response to vitamin (GO:0033273)	88	9	4.19	+	2.15	0.0432
regulation of leukocyte apoptotic process (GO:2000106)	88	9	4.19	+	2.15	0.0432
regulation of epidermis development (GO:0045682)	89	9	4.24	+	2.12	0.0446
regulation of Rho protein signal transduction (GO:0035023)	89	9	4.24	+	2.12	0.0446
phospholipid transport (GO:0015914)	90	9	4.29	+	2.1	0.0461
protein targeting (GO:0006605)	372	9	17.72	-	0.51	0.0347
microtubule cytoskeleton organization (GO:0000226)	564	9	26.86	-	0.34	0.000145
antigen processing and presentation of endogenous peptide antigen (GO:0002483)	18	8	0.86	+	9.33	1.33e-05
antigen processing and presentation of endogenous peptide antigen via MHC class I (GO:0019885)	18	8	0.86	+	9.33	1.33e-05
cell adhesion mediated by integrin (GO:0033627)	25	8	1.19	+	6.72	8.92e-05
antigen processing and presentation of endogenous antigen (GO:0019883)	25	8	1.19	+	6.72	8.92e-05
epiboly involved in wound healing (GO:0090505)	26	8	1.24	+	6.46	0.000112
wound healing, spreading of cells (GO:0044319)	26	8	1.24	+	6.46	0.000112
epiboly (GO:0090504)	27	8	1.29	+	6.22	0.000139
regulation of astrocyte differentiation (GO:0048710)	27	8	1.29	+	6.22	0.000139
outflow tract septum morphogenesis (GO:0003148)	27	8	1.29	+	6.22	0.000139
apoptotic process involved in development (GO:1902742)	29	8	1.38	+	5.79	0.000211
CD4-positive, alpha-beta T cell differentiation involved in immune response (GO:0002294)	29	8	1.38	+	5.79	0.000211
T-helper cell differentiation (GO:0042093)	29	8	1.38	+	5.79	0.000211
alpha-beta T cell differentiation involved in immune response (GO:0002293)	30	8	1.43	+	5.6	0.000257
alpha-beta T cell activation involved in immune response (GO:0002287)	30	8	1.43	+	5.6	0.000257
chondroitin sulfate proteoglycan biosynthetic process (GO:0050650)	31	8	1.48	+	5.42	0.00031
positive regulation of cartilage development (GO:0061036)	32	8	1.52	+	5.25	0.000372
response to interferon-beta (GO:0035456)	33	8	1.57	+	5.09	0.000445
response to prostaglandin (GO:0034694)	33	8	1.57	+	5.09	0.000445
regulation of mesenchymal cell proliferation (GO:0010464)	33	8	1.57	+	5.09	0.000445
T cell differentiation involved in immune response (GO:0002292)	34	8	1.62	+	4.94	0.000528
response to fluid shear stress (GO:0034405)	35	8	1.67	+	4.8	0.000623
regulation of platelet activation (GO:0010543)	36	8	1.71	+	4.67	0.000731
receptor signaling pathway via JAK-STAT (GO:0007259)	39	8	1.86	+	4.31	0.00115
CD4-positive, alpha-beta T cell differentiation (GO:0043367)	39	8	1.86	+	4.31	0.00115
receptor signaling pathway via STAT (GO:0097696)	40	8	1.9	+	4.2	0.00133
chondroitin sulfate metabolic process (GO:0030204)	40	8	1.9	+	4.2	0.00133
positive regulation of kidney development (GO:0090184)	41	8	1.95	+	4.1	0.00152
endodermal cell differentiation (GO:0035987)	41	8	1.95	+	4.1	0.00152
monocyte chemotaxis (GO:0002548)	42	8	2	+	4	0.00174
collagen catabolic process (GO:0030574)	43	8	2.05	+	3.91	0.00198
mammary gland morphogenesis (GO:0060443)	44	8	2.1	+	3.82	0.00225
lung morphogenesis (GO:0060425)	45	8	2.14	+	3.73	0.00255
negative regulation of osteoblast differentiation (GO:0045668)	45	8	2.14	+	3.73	0.00255
regulation of membrane depolarization (GO:0003254)	45	8	2.14	+	3.73	0.00255
exocrine system development (GO:0035272)	46	8	2.19	+	3.65	0.00288
positive regulation of muscle contraction (GO:0045933)	46	8	2.19	+	3.65	0.00288
autonomic nervous system development (GO:0048483)	47	8	2.24	+	3.57	0.00324
regulation of long-term synaptic potentiation (GO:1900271)	47	8	2.24	+	3.57	0.00324
eye photoreceptor cell differentiation (GO:0001754)	48	8	2.29	+	3.5	0.00363
positive chemotaxis (GO:0050918)	48	8	2.29	+	3.5	0.00363
ventricular cardiac muscle tissue morphogenesis (GO:0055010)	48	8	2.29	+	3.5	0.00363
positive regulation of biomineralization (GO:0110151)	49	8	2.33	+	3.43	0.00406
positive regulation of biomineral tissue development (GO:0070169)	49	8	2.33	+	3.43	0.00406
positive regulation of cytokine-mediated signaling pathway (GO:0001961)	50	8	2.38	+	3.36	0.00452
regulation of granulocyte chemotaxis (GO:0071622)	51	8	2.43	+	3.29	0.00503
endoderm formation (GO:0001706)	51	8	2.43	+	3.29	0.00503
regulation of chondrocyte differentiation (GO:0032330)	51	8	2.43	+	3.29	0.00503
bone mineralization (GO:0030282)	51	8	2.43	+	3.29	0.00503
membrane depolarization (GO:0051899)	52	8	2.48	+	3.23	0.00557
skeletal muscle cell differentiation (GO:0035914)	53	8	2.52	+	3.17	0.00617
regulation of interleukin-10 production (GO:0032653)	54	8	2.57	+	3.11	0.0068
positive regulation of reactive oxygen species biosynthetic process (GO:1903428)	55	8	2.62	+	3.05	0.00749
ventricular cardiac muscle tissue development (GO:0003229)	55	8	2.62	+	3.05	0.00749
leukocyte cell-cell adhesion (GO:0007159)	56	8	2.67	+	3	0.00823
regulation of extrinsic apoptotic signaling pathway via death domain receptors (GO:1902041)	59	8	2.81	+	2.85	0.0108
purine ribonucleoside metabolic process (GO:0046128)	60	8	2.86	+	2.8	0.0117
dendrite morphogenesis (GO:0048813)	60	8	2.86	+	2.8	0.0117
positive regulation of striated muscle cell differentiation (GO:0051155)	60	8	2.86	+	2.8	0.0117
regulation of cardiac muscle tissue growth (GO:0055021)	62	8	2.95	+	2.71	0.0139
positive regulation of phospholipase activity (GO:0010518)	62	8	2.95	+	2.71	0.0139
regulation of cytokine biosynthetic process (GO:0042035)	62	8	2.95	+	2.71	0.0139
purine nucleoside metabolic process (GO:0042278)	63	8	3	+	2.67	0.015
Rho protein signal transduction (GO:0007266)	65	8	3.1	+	2.58	0.0175
heart looping (GO:0001947)	65	8	3.1	+	2.58	0.0175
calcium ion transmembrane import into cytosol (GO:0097553)	65	8	3.1	+	2.58	0.0175
positive regulation of cytokine secretion (GO:0050715)	66	8	3.14	+	2.55	0.0189
tissue regeneration (GO:0042246)	66	8	3.14	+	2.55	0.0189
positive regulation of tyrosine phosphorylation of STAT protein (GO:0042531)	68	8	3.24	+	2.47	0.0219
regulation of cardiac conduction (GO:1903779)	68	8	3.24	+	2.47	0.0219
regulation of heart growth (GO:0060420)	69	8	3.29	+	2.43	0.0235
cranial skeletal system development (GO:1904888)	69	8	3.29	+	2.43	0.0235
mechanoreceptor differentiation (GO:0042490)	69	8	3.29	+	2.43	0.0235
positive regulation of response to wounding (GO:1903036)	70	8	3.33	+	2.4	0.0251
determination of heart left/right asymmetry (GO:0061371)	70	8	3.33	+	2.4	0.0251
ERBB signaling pathway (GO:0038127)	71	8	3.38	+	2.37	0.0269
sterol transport (GO:0015918)	71	8	3.38	+	2.37	0.0269
response to activity (GO:0014823)	71	8	3.38	+	2.37	0.0269
acute inflammatory response (GO:0002526)	72	8	3.43	+	2.33	0.0287
negative regulation of ERK1 and ERK2 cascade (GO:0070373)	72	8	3.43	+	2.33	0.0287
negative regulation of axonogenesis (GO:0050771)	72	8	3.43	+	2.33	0.0287
ribonucleoside metabolic process (GO:0009119)	74	8	3.52	+	2.27	0.0327
modification-dependent protein catabolic process (GO:0019941)	545	8	25.95	-	0.31	7.47e-05
modification-dependent macromolecule catabolic process (GO:0043632)	556	8	26.48	-	0.3	5.49e-05
renal absorption (GO:0070293)	15	7	0.71	+	9.8	3.67e-05
branch elongation of an epithelium (GO:0060602)	17	7	0.81	+	8.65	6.88e-05
regulation of microglial cell activation (GO:1903978)	18	7	0.86	+	8.17	9.18e-05
negative regulation of platelet activation (GO:0010544)	19	7	0.9	+	7.74	0.000121
positive regulation of stem cell differentiation (GO:2000738)	21	7	1	+	7	0.000201
response to interferon-alpha (GO:0035455)	24	7	1.14	+	6.12	0.000396
positive regulation of mesenchymal cell proliferation (GO:0002053)	25	7	1.19	+	5.88	0.000487
negative regulation of synapse organization (GO:1905809)	25	7	1.19	+	5.88	0.000487
endochondral bone growth (GO:0003416)	25	7	1.19	+	5.88	0.000487
chondrocyte development (GO:0002063)	26	7	1.24	+	5.65	0.000594
negative regulation of amine transport (GO:0051953)	27	7	1.29	+	5.44	0.000719
axis elongation (GO:0003401)	27	7	1.29	+	5.44	0.000719
negative regulation of axon guidance (GO:1902668)	28	7	1.33	+	5.25	0.000864
negative regulation of biomineralization (GO:0110150)	28	7	1.33	+	5.25	0.000864
negative regulation of biomineral tissue development (GO:0070168)	28	7	1.33	+	5.25	0.000864
positive regulation of cardiocyte differentiation (GO:1905209)	28	7	1.33	+	5.25	0.000864
bone growth (GO:0098868)	29	7	1.38	+	5.07	0.00103
membrane depolarization during action potential (GO:0086010)	30	7	1.43	+	4.9	0.00122
motor neuron axon guidance (GO:0008045)	31	7	1.48	+	4.74	0.00144
regulation of axon extension involved in axon guidance (GO:0048841)	32	7	1.52	+	4.59	0.00169
mammary gland duct morphogenesis (GO:0060603)	32	7	1.52	+	4.59	0.00169
vasodilation (GO:0042311)	33	7	1.57	+	4.45	0.00197
negative regulation of anion transport (GO:1903792)	33	7	1.57	+	4.45	0.00197
olfactory bulb development (GO:0021772)	34	7	1.62	+	4.32	0.00228
salivary gland development (GO:0007431)	34	7	1.62	+	4.32	0.00228
regulation of neuroblast proliferation (GO:1902692)	34	7	1.62	+	4.32	0.00228
peptide hormone processing (GO:0016486)	35	7	1.67	+	4.2	0.00263
heart trabecula morphogenesis (GO:0061384)	35	7	1.67	+	4.2	0.00263
signaling receptor ligand precursor processing (GO:0140448)	36	7	1.71	+	4.08	0.00302
lamellipodium assembly (GO:0030032)	36	7	1.71	+	4.08	0.00302
olfactory lobe development (GO:0021988)	36	7	1.71	+	4.08	0.00302
myoblast differentiation (GO:0045445)	37	7	1.76	+	3.97	0.00345
positive regulation of signaling receptor activity (GO:2000273)	38	7	1.81	+	3.87	0.00393
negative regulation of extrinsic apoptotic signaling pathway via death domain receptors (GO:1902042)	39	7	1.86	+	3.77	0.00446
positive regulation of BMP signaling pathway (GO:0030513)	39	7	1.86	+	3.77	0.00446
regulation of oligodendrocyte differentiation (GO:0048713)	40	7	1.9	+	3.67	0.00504
positive regulation of smooth muscle cell migration (GO:0014911)	40	7	1.9	+	3.67	0.00504
cyclic nucleotide metabolic process (GO:0009187)	41	7	1.95	+	3.59	0.00567
positive regulation of bone mineralization (GO:0030501)	41	7	1.95	+	3.59	0.00567
regulation of actin filament-based movement (GO:1903115)	42	7	2	+	3.5	0.00636
calcium-dependent cell-cell adhesion via plasma membrane cell adhesion molecules (GO:0016339)	42	7	2	+	3.5	0.00636
regulation of collagen metabolic process (GO:0010712)	42	7	2	+	3.5	0.00636
glial cell migration (GO:0008347)	42	7	2	+	3.5	0.00636
negative regulation of endothelial cell proliferation (GO:0001937)	43	7	2.05	+	3.42	0.00712
positive regulation of nitric oxide biosynthetic process (GO:0045429)	43	7	2.05	+	3.42	0.00712
regulation of glycoprotein biosynthetic process (GO:0010559)	43	7	2.05	+	3.42	0.00712
response to pH (GO:0009268)	44	7	2.1	+	3.34	0.00793
positive regulation of nitric oxide metabolic process (GO:1904407)	44	7	2.1	+	3.34	0.00793
lamellipodium organization (GO:0097581)	44	7	2.1	+	3.34	0.00793
ovulation cycle process (GO:0022602)	44	7	2.1	+	3.34	0.00793
cell differentiation involved in kidney development (GO:0061005)	44	7	2.1	+	3.34	0.00793
negative regulation of type I interferon production (GO:0032480)	45	7	2.14	+	3.27	0.00882
response to nicotine (GO:0035094)	45	7	2.14	+	3.27	0.00882
release of sequestered calcium ion into cytosol (GO:0051209)	46	7	2.19	+	3.2	0.00977
regulation of vascular permeability (GO:0043114)	46	7	2.19	+	3.2	0.00977
coronary vasculature development (GO:0060976)	46	7	2.19	+	3.2	0.00977
negative regulation of sequestering of calcium ion (GO:0051283)	47	7	2.24	+	3.13	0.0108
regulation of dendritic spine morphogenesis (GO:0061001)	47	7	2.24	+	3.13	0.0108
regulation of systemic arterial blood pressure mediated by a chemical signal (GO:0003044)	48	7	2.29	+	3.06	0.0119
glutamate receptor signaling pathway (GO:0007215)	48	7	2.29	+	3.06	0.0119
positive regulation of pathway-restricted SMAD protein phosphorylation (GO:0010862)	48	7	2.29	+	3.06	0.0119
regulation of protein autophosphorylation (GO:0031952)	49	7	2.33	+	3	0.0131
regulation of skeletal muscle tissue development (GO:0048641)	49	7	2.33	+	3	0.0131
endocrine process (GO:0050886)	49	7	2.33	+	3	0.0131
labyrinthine layer development (GO:0060711)	49	7	2.33	+	3	0.0131
respiratory gaseous exchange by respiratory system (GO:0007585)	49	7	2.33	+	3	0.0131
face development (GO:0060324)	50	7	2.38	+	2.94	0.0143
T cell differentiation in thymus (GO:0033077)	50	7	2.38	+	2.94	0.0143
regulation of endothelial cell apoptotic process (GO:2000351)	51	7	2.43	+	2.88	0.0157
positive regulation of fibroblast proliferation (GO:0048146)	52	7	2.48	+	2.83	0.0171
regulation of vascular associated smooth muscle cell proliferation (GO:1904705)	52	7	2.48	+	2.83	0.0171
negative regulation of myeloid leukocyte differentiation (GO:0002762)	52	7	2.48	+	2.83	0.0171
protein-lipid complex subunit organization (GO:0071825)	53	7	2.52	+	2.77	0.0187
cranial nerve development (GO:0021545)	53	7	2.52	+	2.77	0.0187
endothelial cell development (GO:0001885)	53	7	2.52	+	2.77	0.0187
macrophage activation (GO:0042116)	53	7	2.52	+	2.77	0.0187
purine-containing compound catabolic process (GO:0072523)	54	7	2.57	+	2.72	0.0203
regulation of myoblast differentiation (GO:0045661)	55	7	2.62	+	2.67	0.022
endochondral bone morphogenesis (GO:0060350)	55	7	2.62	+	2.67	0.022
negative regulation of muscle cell differentiation (GO:0051148)	57	7	2.71	+	2.58	0.0257
telencephalon cell migration (GO:0022029)	58	7	2.76	+	2.53	0.0277
positive regulation of myeloid leukocyte differentiation (GO:0002763)	58	7	2.76	+	2.53	0.0277
regulation of phosphatidylinositol 3-kinase activity (GO:0043551)	59	7	2.81	+	2.49	0.0298
positive regulation of blood vessel diameter (GO:0097755)	59	7	2.81	+	2.49	0.0298
regulation of vasoconstriction (GO:0019229)	60	7	2.86	+	2.45	0.0321
negative regulation of calcium ion transport (GO:0051926)	60	7	2.86	+	2.45	0.0321
positive regulation of interleukin-1 production (GO:0032732)	60	7	2.86	+	2.45	0.0321
regulation of lipid catabolic process (GO:0050994)	60	7	2.86	+	2.45	0.0321
response to fungus (GO:0009620)	60	7	2.86	+	2.45	0.0321
regulation of potassium ion transmembrane transporter activity (GO:1901016)	60	7	2.86	+	2.45	0.0321
negative regulation of innate immune response (GO:0045824)	60	7	2.86	+	2.45	0.0321
forebrain cell migration (GO:0021885)	61	7	2.91	+	2.41	0.0344
positive regulation of chemokine production (GO:0032722)	62	7	2.95	+	2.37	0.0368
negative regulation of tumor necrosis factor superfamily cytokine production (GO:1903556)	62	7	2.95	+	2.37	0.0368
adherens junction organization (GO:0034332)	63	7	3	+	2.33	0.0394
nephron tubule morphogenesis (GO:0072078)	64	7	3.05	+	2.3	0.0421
protein localization to synapse (GO:0035418)	64	7	3.05	+	2.3	0.0421
circadian regulation of gene expression (GO:0032922)	66	7	3.14	+	2.23	0.0477
nephron epithelium morphogenesis (GO:0072088)	66	7	3.14	+	2.23	0.0477
negative regulation of synaptic transmission (GO:0050805)	66	7	3.14	+	2.23	0.0477
response to cadmium ion (GO:0046686)	66	7	3.14	+	2.23	0.0477
cell aging (GO:0007569)	66	7	3.14	+	2.23	0.0477
peptidyl-lysine modification (GO:0018205)	316	7	15.05	-	0.47	0.0418
proteasomal protein catabolic process (GO:0010498)	349	7	16.62	-	0.42	0.0142
ubiquitin-dependent protein catabolic process (GO:0006511)	538	7	25.62	-	0.27	3.8e-05
RNA processing (GO:0006396)	924	7	44	-	0.16	1.01e-11
skin morphogenesis (GO:0043589)	11	6	0.52	+	11.45	6.98e-05
semaphorin-plexin signaling pathway involved in axon guidance (GO:1902287)	12	6	0.57	+	10.5	0.000101
pathway-restricted SMAD protein phosphorylation (GO:0060389)	13	6	0.62	+	9.69	0.000142
semaphorin-plexin signaling pathway involved in neuron projection guidance (GO:1902285)	13	6	0.62	+	9.69	0.000142
negative regulation of neuroinflammatory response (GO:0150079)	13	6	0.62	+	9.69	0.000142
heart valve formation (GO:0003188)	13	6	0.62	+	9.69	0.000142
regulation of extracellular matrix assembly (GO:1901201)	14	6	0.67	+	9	0.000194
collagen-activated signaling pathway (GO:0038065)	15	6	0.71	+	8.4	0.000262
regulation of macrophage cytokine production (GO:0010935)	15	6	0.71	+	8.4	0.000262
eosinophil chemotaxis (GO:0048245)	17	6	0.81	+	7.41	0.000451
eosinophil migration (GO:0072677)	18	6	0.86	+	7	0.000578
regulation of nitric-oxide synthase biosynthetic process (GO:0051769)	20	6	0.95	+	6.3	0.000915
pulmonary valve development (GO:0003177)	21	6	1	+	6	0.00113
branching involved in mammary gland duct morphogenesis (GO:0060444)	23	6	1.1	+	5.48	0.00168
cellular response to prostaglandin stimulus (GO:0071379)	23	6	1.1	+	5.48	0.00168
intestinal epithelial cell differentiation (GO:0060575)	23	6	1.1	+	5.48	0.00168
negative regulation of glial cell differentiation (GO:0045686)	25	6	1.19	+	5.04	0.00241
negative regulation of protein localization to plasma membrane (GO:1903077)	25	6	1.19	+	5.04	0.00241
regulation of membrane protein ectodomain proteolysis (GO:0051043)	25	6	1.19	+	5.04	0.00241
epithelial tube branching involved in lung morphogenesis (GO:0060441)	26	6	1.24	+	4.85	0.00285
synaptic membrane adhesion (GO:0099560)	26	6	1.24	+	4.85	0.00285
ionotropic glutamate receptor signaling pathway (GO:0035235)	26	6	1.24	+	4.85	0.00285
chondroitin sulfate biosynthetic process (GO:0030206)	26	6	1.24	+	4.85	0.00285
lens fiber cell differentiation (GO:0070306)	27	6	1.29	+	4.67	0.00336
cardiac muscle tissue growth (GO:0055017)	27	6	1.29	+	4.67	0.00336
negative regulation of protein localization to cell periphery (GO:1904376)	27	6	1.29	+	4.67	0.00336
central nervous system projection neuron axonogenesis (GO:0021952)	27	6	1.29	+	4.67	0.00336
heart growth (GO:0060419)	28	6	1.33	+	4.5	0.00392
camera-type eye photoreceptor cell differentiation (GO:0060219)	28	6	1.33	+	4.5	0.00392
forebrain neuron development (GO:0021884)	28	6	1.33	+	4.5	0.00392
positive T cell selection (GO:0043368)	29	6	1.38	+	4.34	0.00455
salivary gland morphogenesis (GO:0007435)	30	6	1.43	+	4.2	0.00526
negative regulation of osteoclast differentiation (GO:0045671)	30	6	1.43	+	4.2	0.00526
blood vessel endothelial cell migration (GO:0043534)	31	6	1.48	+	4.06	0.00604
regulation of type 2 immune response (GO:0002828)	31	6	1.48	+	4.06	0.00604
regulation of fibroblast growth factor receptor signaling pathway (GO:0040036)	32	6	1.52	+	3.94	0.0069
negative regulation of protein localization to membrane (GO:1905476)	33	6	1.57	+	3.82	0.00785
regulation of hormone metabolic process (GO:0032350)	34	6	1.62	+	3.71	0.00889
regulation of keratinocyte proliferation (GO:0010837)	34	6	1.62	+	3.71	0.00889
establishment of endothelial barrier (GO:0061028)	34	6	1.62	+	3.71	0.00889
negative regulation of animal organ morphogenesis (GO:0110111)	35	6	1.67	+	3.6	0.01
regulation of transforming growth factor beta production (GO:0071634)	35	6	1.67	+	3.6	0.01
regulation of dopamine secretion (GO:0014059)	35	6	1.67	+	3.6	0.01
regulation of renal system process (GO:0098801)	35	6	1.67	+	3.6	0.01
negative regulation of blood vessel endothelial cell migration (GO:0043537)	35	6	1.67	+	3.6	0.01
positive regulation of vascular associated smooth muscle cell proliferation (GO:1904707)	35	6	1.67	+	3.6	0.01
negative regulation of cardiac muscle tissue development (GO:0055026)	35	6	1.67	+	3.6	0.01
regulation of tumor necrosis factor secretion (GO:1904467)	35	6	1.67	+	3.6	0.01
heterotypic cell-cell adhesion (GO:0034113)	36	6	1.71	+	3.5	0.0113
regulation of systemic arterial blood pressure by hormone (GO:0001990)	37	6	1.76	+	3.41	0.0126
regulation of collagen biosynthetic process (GO:0032965)	37	6	1.76	+	3.41	0.0126
regulation of amino acid transport (GO:0051955)	37	6	1.76	+	3.41	0.0126
positive regulation of interleukin-10 production (GO:0032733)	37	6	1.76	+	3.41	0.0126
cellular response to interleukin-6 (GO:0071354)	37	6	1.76	+	3.41	0.0126
negative regulation of striated muscle cell differentiation (GO:0051154)	37	6	1.76	+	3.41	0.0126
positive regulation of cytokine biosynthetic process (GO:0042108)	37	6	1.76	+	3.41	0.0126
central nervous system neuron axonogenesis (GO:0021955)	37	6	1.76	+	3.41	0.0126
positive regulation of blood pressure (GO:0045777)	38	6	1.81	+	3.32	0.014
regulation of cell migration involved in sprouting angiogenesis (GO:0090049)	38	6	1.81	+	3.32	0.014
cellular response to virus (GO:0098586)	38	6	1.81	+	3.32	0.014
regulation of cardiac muscle cell contraction (GO:0086004)	38	6	1.81	+	3.32	0.014
regulation of animal organ formation (GO:0003156)	38	6	1.81	+	3.32	0.014
prostaglandin metabolic process (GO:0006693)	39	6	1.86	+	3.23	0.0156
prostanoid metabolic process (GO:0006692)	39	6	1.86	+	3.23	0.0156
positive regulation of potassium ion transmembrane transport (GO:1901381)	39	6	1.86	+	3.23	0.0156
protein localization to postsynapse (GO:0062237)	39	6	1.86	+	3.23	0.0156
regulation of heart rate by cardiac conduction (GO:0086091)	39	6	1.86	+	3.23	0.0156
negative regulation of interleukin-6 production (GO:0032715)	40	6	1.9	+	3.15	0.0172
plasma lipoprotein particle clearance (GO:0034381)	40	6	1.9	+	3.15	0.0172
glandular epithelial cell differentiation (GO:0002067)	41	6	1.95	+	3.07	0.019
response to interleukin-6 (GO:0070741)	41	6	1.95	+	3.07	0.019
positive regulation of sprouting angiogenesis (GO:1903672)	41	6	1.95	+	3.07	0.019
regulation of viral entry into host cell (GO:0046596)	41	6	1.95	+	3.07	0.019
regulation of calcium ion import (GO:0090279)	42	6	2	+	3	0.0209
positive regulation of B cell proliferation (GO:0030890)	42	6	2	+	3	0.0209
prostate gland development (GO:0030850)	42	6	2	+	3	0.0209
positive regulation of heart contraction (GO:0045823)	42	6	2	+	3	0.0209
embryo implantation (GO:0007566)	42	6	2	+	3	0.0209
regulation of neutrophil migration (GO:1902622)	43	6	2.05	+	2.93	0.023
cell-substrate junction assembly (GO:0007044)	43	6	2.05	+	2.93	0.023
cell communication involved in cardiac conduction (GO:0086065)	43	6	2.05	+	2.93	0.023
negative regulation of adaptive immune response based on somatic recombination of immune receptors built from immunoglobulin superfamily domains (GO:0002823)	43	6	2.05	+	2.93	0.023
regulation of T cell migration (GO:2000404)	44	6	2.1	+	2.86	0.0251
platelet aggregation (GO:0070527)	44	6	2.1	+	2.86	0.0251
regulation of macrophage migration (GO:1905521)	44	6	2.1	+	2.86	0.0251
positive regulation of cardiac muscle tissue development (GO:0055025)	44	6	2.1	+	2.86	0.0251
negative regulation of axon extension (GO:0030517)	44	6	2.1	+	2.86	0.0251
cell-substrate junction organization (GO:0150115)	44	6	2.1	+	2.86	0.0251
body morphogenesis (GO:0010171)	46	6	2.19	+	2.74	0.0299
oligodendrocyte development (GO:0014003)	46	6	2.19	+	2.74	0.0299
regulation of myelination (GO:0031641)	46	6	2.19	+	2.74	0.0299
negative regulation of oxidative stress-induced cell death (GO:1903202)	47	6	2.24	+	2.68	0.0324
cellular polysaccharide biosynthetic process (GO:0033692)	47	6	2.24	+	2.68	0.0324
long-term synaptic potentiation (GO:0060291)	47	6	2.24	+	2.68	0.0324
purine nucleotide catabolic process (GO:0006195)	47	6	2.24	+	2.68	0.0324
negative regulation of cellular response to oxidative stress (GO:1900408)	47	6	2.24	+	2.68	0.0324
polysaccharide biosynthetic process (GO:0000271)	47	6	2.24	+	2.68	0.0324
negative regulation of epithelial cell differentiation (GO:0030857)	47	6	2.24	+	2.68	0.0324
negative regulation of GTPase activity (GO:0034260)	47	6	2.24	+	2.68	0.0324
regulation of lamellipodium organization (GO:1902743)	48	6	2.29	+	2.62	0.0351
modulation by symbiont of entry into host (GO:0052372)	48	6	2.29	+	2.62	0.0351
regulation of interferon-beta production (GO:0032648)	48	6	2.29	+	2.62	0.0351
receptor clustering (GO:0043113)	48	6	2.29	+	2.62	0.0351
negative regulation of adaptive immune response (GO:0002820)	48	6	2.29	+	2.62	0.0351
plasma lipoprotein particle organization (GO:0071827)	49	6	2.33	+	2.57	0.038
regulation of interleukin-2 production (GO:0032663)	49	6	2.33	+	2.57	0.038
detection of mechanical stimulus (GO:0050982)	49	6	2.33	+	2.57	0.038
digestive tract morphogenesis (GO:0048546)	49	6	2.33	+	2.57	0.038
lymphocyte chemotaxis (GO:0048247)	49	6	2.33	+	2.57	0.038
cardiac muscle cell action potential (GO:0086001)	50	6	2.38	+	2.52	0.041
regulation of lipid storage (GO:0010883)	50	6	2.38	+	2.52	0.041
neuroepithelial cell differentiation (GO:0060563)	50	6	2.38	+	2.52	0.041
negative regulation of response to oxidative stress (GO:1902883)	50	6	2.38	+	2.52	0.041
smooth muscle contraction (GO:0006939)	51	6	2.43	+	2.47	0.0441
positive regulation of interleukin-1 beta production (GO:0032731)	51	6	2.43	+	2.47	0.0441
negative regulation of lipid biosynthetic process (GO:0051055)	51	6	2.43	+	2.47	0.0441
forebrain neuron differentiation (GO:0021879)	51	6	2.43	+	2.47	0.0441
regulation of cAMP-mediated signaling (GO:0043949)	52	6	2.48	+	2.42	0.0474
regulation of bone remodeling (GO:0046850)	52	6	2.48	+	2.42	0.0474
protein deubiquitination (GO:0016579)	278	6	13.24	-	0.45	0.0442
protein modification by small protein removal (GO:0070646)	296	6	14.1	-	0.43	0.0258
proteasome-mediated ubiquitin-dependent protein catabolic process (GO:0043161)	327	6	15.57	-	0.39	0.0112
histone modification (GO:0016570)	371	6	17.67	-	0.34	0.0026
covalent chromatin modification (GO:0016569)	375	6	17.86	-	0.34	0.00263
Golgi vesicle transport (GO:0048193)	401	6	19.1	-	0.31	0.00105
detection of chemical stimulus (GO:0009593)	521	6	24.81	-	0.24	1.72e-05
sensory perception of chemical stimulus (GO:0007606)	540	6	25.72	-	0.23	9e-06
microglial cell proliferation (GO:0061518)	7	5	0.33	+	15	0.000116
macrophage proliferation (GO:0061517)	7	5	0.33	+	15	0.000116
neuron projection extension involved in neuron projection guidance (GO:1902284)	8	5	0.38	+	13.12	0.000182
axon extension involved in axon guidance (GO:0048846)	8	5	0.38	+	13.12	0.000182
negative regulation of microglial cell activation (GO:1903979)	8	5	0.38	+	13.12	0.000182
regulation of chemokine-mediated signaling pathway (GO:0070099)	10	5	0.48	+	10.5	0.000394
negative regulation of extracellular matrix organization (GO:1903054)	11	5	0.52	+	9.54	0.000552
wound healing, spreading of epidermal cells (GO:0035313)	11	5	0.52	+	9.54	0.000552
collagen-activated tyrosine kinase receptor signaling pathway (GO:0038063)	12	5	0.57	+	8.75	0.000752
positive regulation of odontogenesis (GO:0042482)	12	5	0.57	+	8.75	0.000752
positive regulation of type I interferon-mediated signaling pathway (GO:0060340)	13	5	0.62	+	8.08	0.001
negative regulation of amino acid transport (GO:0051956)	13	5	0.62	+	8.08	0.001
epithelial cell fate commitment (GO:0072148)	14	5	0.67	+	7.5	0.00131
positive regulation of macrophage differentiation (GO:0045651)	15	5	0.71	+	7	0.00168
response to redox state (GO:0051775)	15	5	0.71	+	7	0.00168
Sertoli cell development (GO:0060009)	16	5	0.76	+	6.56	0.00213
positive regulation of nitric-oxide synthase biosynthetic process (GO:0051770)	16	5	0.76	+	6.56	0.00213
preganglionic parasympathetic fiber development (GO:0021783)	17	5	0.81	+	6.18	0.00265
negative regulation of cardiac muscle cell differentiation (GO:2000726)	17	5	0.81	+	6.18	0.00265
angiogenesis involved in wound healing (GO:0060055)	17	5	0.81	+	6.18	0.00265
positive regulation of membrane protein ectodomain proteolysis (GO:0051044)	17	5	0.81	+	6.18	0.00265
membrane depolarization during cardiac muscle cell action potential (GO:0086012)	17	5	0.81	+	6.18	0.00265
pulmonary valve morphogenesis (GO:0003184)	17	5	0.81	+	6.18	0.00265
glial cell proliferation (GO:0014009)	18	5	0.86	+	5.83	0.00326
negative regulation of fibroblast growth factor receptor signaling pathway (GO:0040037)	18	5	0.86	+	5.83	0.00326
anatomical structure arrangement (GO:0048532)	18	5	0.86	+	5.83	0.00326
negative regulation of macrophage activation (GO:0043031)	18	5	0.86	+	5.83	0.00326
negative regulation of leukocyte chemotaxis (GO:0002689)	18	5	0.86	+	5.83	0.00326
interleukin-7-mediated signaling pathway (GO:0038111)	19	5	0.9	+	5.53	0.00397
regulation of interleukin-5 production (GO:0032674)	19	5	0.9	+	5.53	0.00397
thymic T cell selection (GO:0045061)	19	5	0.9	+	5.53	0.00397
positive regulation of myelination (GO:0031643)	19	5	0.9	+	5.53	0.00397
parasympathetic nervous system development (GO:0048486)	19	5	0.9	+	5.53	0.00397
negative regulation of viral entry into host cell (GO:0046597)	19	5	0.9	+	5.53	0.00397
cardiac right ventricle morphogenesis (GO:0003215)	19	5	0.9	+	5.53	0.00397
negative regulation of epidermis development (GO:0045683)	20	5	0.95	+	5.25	0.00478
notochord development (GO:0030903)	20	5	0.95	+	5.25	0.00478
T-helper 1 type immune response (GO:0042088)	20	5	0.95	+	5.25	0.00478
positive regulation of extracellular matrix organization (GO:1903055)	21	5	1	+	5	0.0057
cell migration involved in sprouting angiogenesis (GO:0002042)	21	5	1	+	5	0.0057
cartilage condensation (GO:0001502)	21	5	1	+	5	0.0057
animal organ maturation (GO:0048799)	21	5	1	+	5	0.0057
relaxation of muscle (GO:0090075)	21	5	1	+	5	0.0057
sympathetic nervous system development (GO:0048485)	21	5	1	+	5	0.0057
negative regulation of purine nucleotide metabolic process (GO:1900543)	21	5	1	+	5	0.0057
negative regulation of cardiocyte differentiation (GO:1905208)	21	5	1	+	5	0.0057
kidney vasculature development (GO:0061440)	21	5	1	+	5	0.0057
renal system vasculature development (GO:0061437)	21	5	1	+	5	0.0057
labyrinthine layer morphogenesis (GO:0060713)	21	5	1	+	5	0.0057
regulation of macrophage differentiation (GO:0045649)	22	5	1.05	+	4.77	0.00673
cAMP metabolic process (GO:0046058)	22	5	1.05	+	4.77	0.00673
Sertoli cell differentiation (GO:0060008)	22	5	1.05	+	4.77	0.00673
negative regulation of interleukin-2 production (GO:0032703)	22	5	1.05	+	4.77	0.00673
cell aggregation (GO:0098743)	22	5	1.05	+	4.77	0.00673
positive regulation of mesonephros development (GO:0061213)	22	5	1.05	+	4.77	0.00673
prostate gland epithelium morphogenesis (GO:0060740)	22	5	1.05	+	4.77	0.00673
negative regulation of nucleotide metabolic process (GO:0045980)	22	5	1.05	+	4.77	0.00673
negative regulation of tissue remodeling (GO:0034104)	23	5	1.1	+	4.56	0.0079
endothelial cell proliferation (GO:0001935)	23	5	1.1	+	4.56	0.0079
regulation of receptor biosynthetic process (GO:0010869)	23	5	1.1	+	4.56	0.0079
neuronal stem cell population maintenance (GO:0097150)	23	5	1.1	+	4.56	0.0079
muscle cell migration (GO:0014812)	23	5	1.1	+	4.56	0.0079
atrial septum development (GO:0003283)	23	5	1.1	+	4.56	0.0079
regulation of osteoblast proliferation (GO:0033688)	24	5	1.14	+	4.37	0.00919
trabecula formation (GO:0060343)	24	5	1.14	+	4.37	0.00919
myeloid dendritic cell activation (GO:0001773)	24	5	1.14	+	4.37	0.00919
negative regulation of organic acid transport (GO:0032891)	24	5	1.14	+	4.37	0.00919
negative regulation of cAMP-mediated signaling (GO:0043951)	24	5	1.14	+	4.37	0.00919
bone cell development (GO:0098751)	24	5	1.14	+	4.37	0.00919
secondary palate development (GO:0062009)	24	5	1.14	+	4.37	0.00919
response to muscle activity (GO:0014850)	24	5	1.14	+	4.37	0.00919
prostate gland morphogenesis (GO:0060512)	24	5	1.14	+	4.37	0.00919
substrate-dependent cell migration (GO:0006929)	25	5	1.19	+	4.2	0.0106
positive regulation of macrophage activation (GO:0043032)	25	5	1.19	+	4.2	0.0106
embryonic placenta morphogenesis (GO:0060669)	25	5	1.19	+	4.2	0.0106
regulation of lymphocyte chemotaxis (GO:1901623)	26	5	1.24	+	4.04	0.0122
negative regulation of axon extension involved in axon guidance (GO:0048843)	26	5	1.24	+	4.04	0.0122
negative regulation of cardiac muscle hypertrophy (GO:0010614)	26	5	1.24	+	4.04	0.0122
regulation of mesonephros development (GO:0061217)	26	5	1.24	+	4.04	0.0122
negative regulation of myoblast differentiation (GO:0045662)	27	5	1.29	+	3.89	0.0139
basement membrane organization (GO:0071711)	27	5	1.29	+	3.89	0.0139
detection of stimulus involved in sensory perception of pain (GO:0062149)	27	5	1.29	+	3.89	0.0139
hippo signaling (GO:0035329)	27	5	1.29	+	3.89	0.0139
cell-cell signaling involved in cardiac conduction (GO:0086019)	27	5	1.29	+	3.89	0.0139
negative regulation of sprouting angiogenesis (GO:1903671)	27	5	1.29	+	3.89	0.0139
cartilage development involved in endochondral bone morphogenesis (GO:0060351)	28	5	1.33	+	3.75	0.0158
regulation of monocyte chemotaxis (GO:0090025)	28	5	1.33	+	3.75	0.0158
regulation of odontogenesis (GO:0042481)	28	5	1.33	+	3.75	0.0158
negative regulation of muscle hypertrophy (GO:0014741)	28	5	1.33	+	3.75	0.0158
regulation of interleukin-17 production (GO:0032660)	29	5	1.38	+	3.62	0.0179
regulation of hair cycle (GO:0042634)	29	5	1.38	+	3.62	0.0179
regulation of homotypic cell-cell adhesion (GO:0034110)	30	5	1.43	+	3.5	0.0201
granulocyte differentiation (GO:0030851)	30	5	1.43	+	3.5	0.0201
positive regulation of peptidyl-threonine phosphorylation (GO:0010800)	30	5	1.43	+	3.5	0.0201
C21-steroid hormone metabolic process (GO:0008207)	30	5	1.43	+	3.5	0.0201
positive regulation of smooth muscle contraction (GO:0045987)	30	5	1.43	+	3.5	0.0201
T cell migration (GO:0072678)	30	5	1.43	+	3.5	0.0201
cranial nerve morphogenesis (GO:0021602)	31	5	1.48	+	3.39	0.0225
regulation of interleukin-4 production (GO:0032673)	31	5	1.48	+	3.39	0.0225
cellular response to interleukin-7 (GO:0098761)	31	5	1.48	+	3.39	0.0225
response to interleukin-7 (GO:0098760)	31	5	1.48	+	3.39	0.0225
regulation of vascular endothelial growth factor receptor signaling pathway (GO:0030947)	31	5	1.48	+	3.39	0.0225
peptide catabolic process (GO:0043171)	31	5	1.48	+	3.39	0.0225
regulation of macrophage derived foam cell differentiation (GO:0010743)	31	5	1.48	+	3.39	0.0225
hyaluronan metabolic process (GO:0030212)	31	5	1.48	+	3.39	0.0225
plasma lipoprotein particle remodeling (GO:0034369)	31	5	1.48	+	3.39	0.0225
protein-lipid complex remodeling (GO:0034368)	31	5	1.48	+	3.39	0.0225
face morphogenesis (GO:0060325)	32	5	1.52	+	3.28	0.0251
protein-lipid complex assembly (GO:0065005)	32	5	1.52	+	3.28	0.0251
leukocyte activation involved in inflammatory response (GO:0002269)	32	5	1.52	+	3.28	0.0251
microglial cell activation (GO:0001774)	32	5	1.52	+	3.28	0.0251
intestinal absorption (GO:0050892)	32	5	1.52	+	3.28	0.0251
regulation of neutrophil chemotaxis (GO:0090022)	32	5	1.52	+	3.28	0.0251
regulation of smooth muscle cell differentiation (GO:0051150)	32	5	1.52	+	3.28	0.0251
smooth muscle cell differentiation (GO:0051145)	32	5	1.52	+	3.28	0.0251
protein-containing complex remodeling (GO:0034367)	32	5	1.52	+	3.28	0.0251
epithelial cell differentiation involved in kidney development (GO:0035850)	33	5	1.57	+	3.18	0.0278
regulation of anion transmembrane transport (GO:1903959)	33	5	1.57	+	3.18	0.0278
actin filament polymerization (GO:0030041)	33	5	1.57	+	3.18	0.0278
MyD88-independent toll-like receptor signaling pathway (GO:0002756)	33	5	1.57	+	3.18	0.0278
regulation of cellular extravasation (GO:0002691)	33	5	1.57	+	3.18	0.0278
regulation of type I interferon-mediated signaling pathway (GO:0060338)	34	5	1.62	+	3.09	0.0308
detection of mechanical stimulus involved in sensory perception (GO:0050974)	34	5	1.62	+	3.09	0.0308
embryonic digestive tract development (GO:0048566)	34	5	1.62	+	3.09	0.0308
detection of biotic stimulus (GO:0009595)	34	5	1.62	+	3.09	0.0308
purine ribonucleotide catabolic process (GO:0009154)	34	5	1.62	+	3.09	0.0308
negative regulation of protein processing (GO:0010955)	34	5	1.62	+	3.09	0.0308
negative regulation of epithelial to mesenchymal transition (GO:0010719)	34	5	1.62	+	3.09	0.0308
protein localization to postsynaptic membrane (GO:1903539)	34	5	1.62	+	3.09	0.0308
negative regulation of protein maturation (GO:1903318)	34	5	1.62	+	3.09	0.0308
erythrocyte development (GO:0048821)	35	5	1.67	+	3	0.0339
lipopolysaccharide-mediated signaling pathway (GO:0031663)	35	5	1.67	+	3	0.0339
stem cell division (GO:0017145)	35	5	1.67	+	3	0.0339
ribonucleotide catabolic process (GO:0009261)	35	5	1.67	+	3	0.0339
regulation of tumor necrosis factor biosynthetic process (GO:0042534)	35	5	1.67	+	3	0.0339
positive regulation of epidermal growth factor receptor signaling pathway (GO:0045742)	36	5	1.71	+	2.92	0.0372
animal organ formation (GO:0048645)	36	5	1.71	+	2.92	0.0372
cellular response to nutrient (GO:0031670)	36	5	1.71	+	2.92	0.0372
positive regulation of phosphatidylinositol 3-kinase activity (GO:0043552)	36	5	1.71	+	2.92	0.0372
positive regulation of morphogenesis of an epithelium (GO:1905332)	36	5	1.71	+	2.92	0.0372
platelet-derived growth factor receptor signaling pathway (GO:0048008)	36	5	1.71	+	2.92	0.0372
regulation of lamellipodium assembly (GO:0010591)	36	5	1.71	+	2.92	0.0372
negative regulation of production of molecular mediator of immune response (GO:0002701)	36	5	1.71	+	2.92	0.0372
regulation of isotype switching (GO:0045191)	37	5	1.76	+	2.84	0.0407
negative regulation of interferon-gamma production (GO:0032689)	37	5	1.76	+	2.84	0.0407
head morphogenesis (GO:0060323)	38	5	1.81	+	2.76	0.0444
actin-myosin filament sliding (GO:0033275)	38	5	1.81	+	2.76	0.0444
positive regulation of lymphocyte migration (GO:2000403)	38	5	1.81	+	2.76	0.0444
positive regulation of ERBB signaling pathway (GO:1901186)	38	5	1.81	+	2.76	0.0444
protein kinase B signaling (GO:0043491)	38	5	1.81	+	2.76	0.0444
negative regulation of blood vessel diameter (GO:0097756)	38	5	1.81	+	2.76	0.0444
neuron maturation (GO:0042551)	38	5	1.81	+	2.76	0.0444
muscle filament sliding (GO:0030049)	38	5	1.81	+	2.76	0.0444
regulation of intrinsic apoptotic signaling pathway in response to DNA damage (GO:1902229)	39	5	1.86	+	2.69	0.0483
cardiac muscle cell action potential involved in contraction (GO:0086002)	39	5	1.86	+	2.69	0.0483
positive regulation of smoothened signaling pathway (GO:0045880)	39	5	1.86	+	2.69	0.0483
macromolecule methylation (GO:0043414)	261	5	12.43	-	0.4	0.0363
nucleic acid phosphodiester bond hydrolysis (GO:0090305)	309	5	14.72	-	0.34	0.00868
RNA splicing (GO:0008380)	407	5	19.38	-	0.26	0.00028
sensory perception of smell (GO:0007608)	468	5	22.29	-	0.22	2.78e-05
mRNA processing (GO:0006397)	486	5	23.15	-	0.22	1.42e-05
DNA repair (GO:0006281)	515	5	24.53	-	0.2	5.27e-06
negative regulation of amyloid fibril formation (GO:1905907)	6	4	0.29	+	14	0.000715
very-low-density lipoprotein particle clearance (GO:0034447)	6	4	0.29	+	14	0.000715
oncostatin-M-mediated signaling pathway (GO:0038165)	7	4	0.33	+	12	0.00108
negative regulation of chemokine-mediated signaling pathway (GO:0070100)	7	4	0.33	+	12	0.00108
AV node cell to bundle of His cell signaling (GO:0086027)	7	4	0.33	+	12	0.00108
AV node cell action potential (GO:0086016)	7	4	0.33	+	12	0.00108
triglyceride-rich lipoprotein particle clearance (GO:0071830)	8	4	0.38	+	10.5	0.00157
leukemia inhibitory factor signaling pathway (GO:0048861)	8	4	0.38	+	10.5	0.00157
positive regulation of cardiac epithelial to mesenchymal transition (GO:0062043)	8	4	0.38	+	10.5	0.00157
blood vessel endothelial cell differentiation (GO:0060837)	8	4	0.38	+	10.5	0.00157
chylomicron remnant clearance (GO:0034382)	8	4	0.38	+	10.5	0.00157
atrioventricular valve formation (GO:0003190)	8	4	0.38	+	10.5	0.00157
facial nerve structural organization (GO:0021612)	9	4	0.43	+	9.33	0.00218
regulation of amyloid fibril formation (GO:1905906)	9	4	0.43	+	9.33	0.00218
regulation of hair follicle maturation (GO:0048819)	9	4	0.43	+	9.33	0.00218
regulation of transcription from RNA polymerase II promoter involved in heart development (GO:1901213)	9	4	0.43	+	9.33	0.00218
regulation of cardiac epithelial to mesenchymal transition (GO:0062042)	9	4	0.43	+	9.33	0.00218
negative regulation of cellular extravasation (GO:0002692)	9	4	0.43	+	9.33	0.00218
AV node cell to bundle of His cell communication (GO:0086067)	10	4	0.48	+	8.4	0.00295
positive regulation of macrophage cytokine production (GO:0060907)	10	4	0.48	+	8.4	0.00295
smooth muscle cell migration (GO:0014909)	10	4	0.48	+	8.4	0.00295
dichotomous subdivision of an epithelial terminal unit (GO:0060600)	10	4	0.48	+	8.4	0.00295
mitral valve morphogenesis (GO:0003183)	10	4	0.48	+	8.4	0.00295
facial nerve morphogenesis (GO:0021610)	11	4	0.52	+	7.64	0.00387
adenosine metabolic process (GO:0046085)	11	4	0.52	+	7.64	0.00387
facial nerve development (GO:0021561)	11	4	0.52	+	7.64	0.00387
limb bud formation (GO:0060174)	11	4	0.52	+	7.64	0.00387
positive regulation of interleukin-5 production (GO:0032754)	11	4	0.52	+	7.64	0.00387
mitral valve development (GO:0003174)	11	4	0.52	+	7.64	0.00387
cranial nerve structural organization (GO:0021604)	12	4	0.57	+	7	0.00498
negative regulation of platelet aggregation (GO:0090331)	12	4	0.57	+	7	0.00498
negative regulation of astrocyte differentiation (GO:0048712)	12	4	0.57	+	7	0.00498
positive regulation of astrocyte differentiation (GO:0048711)	12	4	0.57	+	7	0.00498
negative regulation of long-term synaptic potentiation (GO:1900272)	12	4	0.57	+	7	0.00498
epithelial to mesenchymal transition involved in endocardial cushion formation (GO:0003198)	12	4	0.57	+	7	0.00498
negative regulation of pathway-restricted SMAD protein phosphorylation (GO:0060394)	13	4	0.62	+	6.46	0.00628
cardioblast differentiation (GO:0010002)	13	4	0.62	+	6.46	0.00628
radial glial cell differentiation (GO:0060019)	13	4	0.62	+	6.46	0.00628
cellular response to purine-containing compound (GO:0071415)	13	4	0.62	+	6.46	0.00628
regulation of timing of cell differentiation (GO:0048505)	13	4	0.62	+	6.46	0.00628
regulation of receptor clustering (GO:1903909)	13	4	0.62	+	6.46	0.00628
regulation of tau-protein kinase activity (GO:1902947)	13	4	0.62	+	6.46	0.00628
positive regulation of systemic arterial blood pressure (GO:0003084)	14	4	0.67	+	6	0.00779
regulation of development, heterochronic (GO:0040034)	14	4	0.67	+	6	0.00779
regulation of keratinocyte migration (GO:0051547)	14	4	0.67	+	6	0.00779
vascular associated smooth muscle cell differentiation (GO:0035886)	14	4	0.67	+	6	0.00779
cyclic nucleotide catabolic process (GO:0009214)	14	4	0.67	+	6	0.00779
progesterone metabolic process (GO:0042448)	14	4	0.67	+	6	0.00779
positive regulation of inositol phosphate biosynthetic process (GO:0060732)	14	4	0.67	+	6	0.00779
negative regulation of homotypic cell-cell adhesion (GO:0034111)	15	4	0.71	+	5.6	0.00952
negative regulation of epidermal cell differentiation (GO:0045605)	15	4	0.71	+	5.6	0.00952
otic vesicle development (GO:0071599)	15	4	0.71	+	5.6	0.00952
regulation of postsynaptic membrane organization (GO:1901626)	15	4	0.71	+	5.6	0.00952
negative regulation of cell migration involved in sprouting angiogenesis (GO:0090051)	15	4	0.71	+	5.6	0.00952
response to laminar fluid shear stress (GO:0034616)	15	4	0.71	+	5.6	0.00952
venous blood vessel development (GO:0060841)	15	4	0.71	+	5.6	0.00952
negative regulation of smooth muscle contraction (GO:0045986)	15	4	0.71	+	5.6	0.00952
atrial septum morphogenesis (GO:0060413)	16	4	0.76	+	5.25	0.0115
epithelial cell-cell adhesion (GO:0090136)	16	4	0.76	+	5.25	0.0115
regulation of inositol phosphate biosynthetic process (GO:0010919)	16	4	0.76	+	5.25	0.0115
regulation of extracellular matrix disassembly (GO:0010715)	16	4	0.76	+	5.25	0.0115
tooth mineralization (GO:0034505)	16	4	0.76	+	5.25	0.0115
ventricular trabecula myocardium morphogenesis (GO:0003222)	16	4	0.76	+	5.25	0.0115
negative regulation of pri-miRNA transcription by RNA polymerase II (GO:1902894)	16	4	0.76	+	5.25	0.0115
apoptotic process involved in morphogenesis (GO:0060561)	16	4	0.76	+	5.25	0.0115
branching involved in salivary gland morphogenesis (GO:0060445)	17	4	0.81	+	4.94	0.0137
negative regulation of glycoprotein metabolic process (GO:1903019)	17	4	0.81	+	4.94	0.0137
bone maturation (GO:0070977)	17	4	0.81	+	4.94	0.0137
megakaryocyte development (GO:0035855)	17	4	0.81	+	4.94	0.0137
regulation of transcription involved in cell fate commitment (GO:0060850)	17	4	0.81	+	4.94	0.0137
respiratory system process (GO:0003016)	18	4	0.86	+	4.67	0.0161
positive regulation of transcription of Notch receptor target (GO:0007221)	18	4	0.86	+	4.67	0.0161
regulation of interleukin-13 production (GO:0032656)	18	4	0.86	+	4.67	0.0161
muscle cell proliferation (GO:0033002)	18	4	0.86	+	4.67	0.0161
detection of temperature stimulus involved in sensory perception of pain (GO:0050965)	18	4	0.86	+	4.67	0.0161
retinal ganglion cell axon guidance (GO:0031290)	18	4	0.86	+	4.67	0.0161
regulation of cell growth involved in cardiac muscle cell development (GO:0061050)	18	4	0.86	+	4.67	0.0161
trachea development (GO:0060438)	19	4	0.9	+	4.42	0.0188
positive regulation of cardiac muscle cell differentiation (GO:2000727)	19	4	0.9	+	4.42	0.0188
positive regulation of transforming growth factor beta production (GO:0071636)	19	4	0.9	+	4.42	0.0188
glomerulus vasculature development (GO:0072012)	19	4	0.9	+	4.42	0.0188
cellular response to fluid shear stress (GO:0071498)	19	4	0.9	+	4.42	0.0188
positive regulation of branching involved in ureteric bud morphogenesis (GO:0090190)	19	4	0.9	+	4.42	0.0188
interleukin-6-mediated signaling pathway (GO:0070102)	19	4	0.9	+	4.42	0.0188
ovulation (GO:0030728)	19	4	0.9	+	4.42	0.0188
myeloid dendritic cell differentiation (GO:0043011)	19	4	0.9	+	4.42	0.0188
negative regulation of bone mineralization (GO:0030502)	19	4	0.9	+	4.42	0.0188
endocardial cushion formation (GO:0003272)	19	4	0.9	+	4.42	0.0188
pericardium development (GO:0060039)	20	4	0.95	+	4.2	0.0218
prostaglandin biosynthetic process (GO:0001516)	20	4	0.95	+	4.2	0.0218
positive regulation of chondrocyte differentiation (GO:0032332)	20	4	0.95	+	4.2	0.0218
N-acetylglucosamine metabolic process (GO:0006044)	20	4	0.95	+	4.2	0.0218
detection of temperature stimulus involved in sensory perception (GO:0050961)	20	4	0.95	+	4.2	0.0218
prostanoid biosynthetic process (GO:0046457)	20	4	0.95	+	4.2	0.0218
positive regulation of myeloid leukocyte cytokine production involved in immune response (GO:0061081)	20	4	0.95	+	4.2	0.0218
positive regulation of cell adhesion mediated by integrin (GO:0033630)	21	4	1	+	4	0.0251
regulation of delayed rectifier potassium channel activity (GO:1902259)	21	4	1	+	4	0.0251
regulation of hair follicle development (GO:0051797)	21	4	1	+	4	0.0251
regulation of platelet aggregation (GO:0090330)	21	4	1	+	4	0.0251
regulation of renal sodium excretion (GO:0035813)	21	4	1	+	4	0.0251
amelogenesis (GO:0097186)	21	4	1	+	4	0.0251
regulation of mitochondrial depolarization (GO:0051900)	22	4	1.05	+	3.82	0.0286
glycoside metabolic process (GO:0016137)	22	4	1.05	+	3.82	0.0286
embryonic hemopoiesis (GO:0035162)	22	4	1.05	+	3.82	0.0286
megakaryocyte differentiation (GO:0030219)	22	4	1.05	+	3.82	0.0286
axonal fasciculation (GO:0007413)	23	4	1.1	+	3.65	0.0324
heparan sulfate proteoglycan biosynthetic process (GO:0015012)	23	4	1.1	+	3.65	0.0324
purine ribonucleoside biosynthetic process (GO:0046129)	23	4	1.1	+	3.65	0.0324
lymph vessel development (GO:0001945)	23	4	1.1	+	3.65	0.0324
regulation of cellular response to vascular endothelial growth factor stimulus (GO:1902547)	23	4	1.1	+	3.65	0.0324
negative regulation of neural precursor cell proliferation (GO:2000178)	23	4	1.1	+	3.65	0.0324
positive regulation of oligodendrocyte differentiation (GO:0048714)	23	4	1.1	+	3.65	0.0324
negative regulation of chondrocyte differentiation (GO:0032331)	23	4	1.1	+	3.65	0.0324
regulation of branching involved in ureteric bud morphogenesis (GO:0090189)	23	4	1.1	+	3.65	0.0324
neuron projection fasciculation (GO:0106030)	23	4	1.1	+	3.65	0.0324
regulation of insulin-like growth factor receptor signaling pathway (GO:0043567)	23	4	1.1	+	3.65	0.0324
ribonucleoside biosynthetic process (GO:0042455)	23	4	1.1	+	3.65	0.0324
purine nucleoside biosynthetic process (GO:0042451)	23	4	1.1	+	3.65	0.0324
positive regulation of glycoprotein biosynthetic process (GO:0010560)	23	4	1.1	+	3.65	0.0324
renal system process involved in regulation of systemic arterial blood pressure (GO:0003071)	24	4	1.14	+	3.5	0.0365
positive regulation of gene silencing by miRNA (GO:2000637)	24	4	1.14	+	3.5	0.0365
protein insertion into ER membrane (GO:0045048)	24	4	1.14	+	3.5	0.0365
cellular response to vitamin (GO:0071295)	24	4	1.14	+	3.5	0.0365
response to leptin (GO:0044321)	24	4	1.14	+	3.5	0.0365
regulation of excretion (GO:0044062)	24	4	1.14	+	3.5	0.0365
positive regulation of tumor necrosis factor biosynthetic process (GO:0042535)	24	4	1.14	+	3.5	0.0365
cell surface receptor signaling pathway involved in heart development (GO:0061311)	24	4	1.14	+	3.5	0.0365
negative regulation of cytokine production involved in immune response (GO:0002719)	24	4	1.14	+	3.5	0.0365
positive regulation of glycoprotein metabolic process (GO:1903020)	25	4	1.19	+	3.36	0.0408
positive regulation of posttranscriptional gene silencing (GO:0060148)	25	4	1.19	+	3.36	0.0408
sensory perception of temperature stimulus (GO:0050951)	25	4	1.19	+	3.36	0.0408
positive regulation of skeletal muscle tissue development (GO:0048643)	25	4	1.19	+	3.36	0.0408
defense response to protozoan (GO:0042832)	25	4	1.19	+	3.36	0.0408
positive regulation of tumor necrosis factor secretion (GO:1904469)	25	4	1.19	+	3.36	0.0408
detection of temperature stimulus (GO:0016048)	25	4	1.19	+	3.36	0.0408
negative regulation of muscle contraction (GO:0045932)	25	4	1.19	+	3.36	0.0408
regulation of interferon-gamma-mediated signaling pathway (GO:0060334)	26	4	1.24	+	3.23	0.0455
regulation of response to interferon-gamma (GO:0060330)	26	4	1.24	+	3.23	0.0455
positive regulation of collagen biosynthetic process (GO:0032967)	26	4	1.24	+	3.23	0.0455
pharyngeal system development (GO:0060037)	26	4	1.24	+	3.23	0.0455
response to protozoan (GO:0001562)	26	4	1.24	+	3.23	0.0455
positive regulation of positive chemotaxis (GO:0050927)	26	4	1.24	+	3.23	0.0455
positive regulation of neutrophil chemotaxis (GO:0090023)	26	4	1.24	+	3.23	0.0455
mesodermal cell differentiation (GO:0048333)	26	4	1.24	+	3.23	0.0455
positive regulation of transcription from RNA polymerase II promoter in response to stress (GO:0036003)	26	4	1.24	+	3.23	0.0455
macrophage differentiation (GO:0030225)	26	4	1.24	+	3.23	0.0455
cell differentiation involved in embryonic placenta development (GO:0060706)	26	4	1.24	+	3.23	0.0455
positive regulation of heart rate (GO:0010460)	26	4	1.24	+	3.23	0.0455
rhythmic behavior (GO:0007622)	26	4	1.24	+	3.23	0.0455
regulation of cell cycle G2/M phase transition (GO:1902749)	215	4	10.24	-	0.39	0.0496
mitochondrial transport (GO:0006839)	226	4	10.76	-	0.37	0.0372
meiotic cell cycle (GO:0051321)	226	4	10.76	-	0.37	0.0372
nucleobase-containing compound transport (GO:0015931)	262	4	12.48	-	0.32	0.0112
biological phase (GO:0044848)	270	4	12.86	-	0.31	0.0082
mitotic cell cycle phase (GO:0098763)	270	4	12.86	-	0.31	0.0082
cell cycle phase (GO:0022403)	270	4	12.86	-	0.31	0.0082
nuclear division (GO:0000280)	290	4	13.81	-	0.29	0.00441
organelle fission (GO:0048285)	320	4	15.24	-	0.26	0.00173
ribonucleoprotein complex biogenesis (GO:0022613)	470	4	22.38	-	0.18	5.64e-06
involuntary skeletal muscle contraction (GO:0003011)	3	3	0.14	+	21	0.00169
positive regulation of cellular response to macrophage colony-stimulating factor stimulus (GO:1903974)	3	3	0.14	+	21	0.00169
positive regulation of response to macrophage colony-stimulating factor (GO:1903971)	3	3	0.14	+	21	0.00169
negative regulation of inner ear receptor cell differentiation (GO:2000981)	4	3	0.19	+	15.75	0.00286
negative regulation of mechanoreceptor differentiation (GO:0045632)	4	3	0.19	+	15.75	0.00286
negative regulation of inner ear auditory receptor cell differentiation (GO:0045608)	4	3	0.19	+	15.75	0.00286
cellular response to jasmonic acid stimulus (GO:0071395)	4	3	0.19	+	15.75	0.00286
regulation of timing of catagen (GO:0051794)	4	3	0.19	+	15.75	0.00286
response to jasmonic acid (GO:0009753)	4	3	0.19	+	15.75	0.00286
endocardial cushion fusion (GO:0003274)	4	3	0.19	+	15.75	0.00286
negative regulation of lamellipodium organization (GO:1902744)	5	3	0.24	+	12.6	0.00442
trigeminal nerve structural organization (GO:0021637)	5	3	0.24	+	12.6	0.00442
trigeminal nerve morphogenesis (GO:0021636)	5	3	0.24	+	12.6	0.00442
cellular response to prostaglandin D stimulus (GO:0071799)	5	3	0.24	+	12.6	0.00442
response to prostaglandin D (GO:0071798)	5	3	0.24	+	12.6	0.00442
cellular response to heparin (GO:0071504)	5	3	0.24	+	12.6	0.00442
inhibition of neuroepithelial cell differentiation (GO:0002085)	5	3	0.24	+	12.6	0.00442
positive regulation of hair follicle maturation (GO:0048818)	5	3	0.24	+	12.6	0.00442
regulation of retinal ganglion cell axon guidance (GO:0090259)	5	3	0.24	+	12.6	0.00442
positive regulation of epithelial to mesenchymal transition involved in endocardial cushion formation (GO:1905007)	5	3	0.24	+	12.6	0.00442
regulation of cellular response to macrophage colony-stimulating factor stimulus (GO:1903972)	5	3	0.24	+	12.6	0.00442
regulation of response to macrophage colony-stimulating factor (GO:1903969)	5	3	0.24	+	12.6	0.00442
membrane depolarization during AV node cell action potential (GO:0086045)	5	3	0.24	+	12.6	0.00442
cell adhesion involved in heart morphogenesis (GO:0061343)	5	3	0.24	+	12.6	0.00442
growth plate cartilage chondrocyte development (GO:0003431)	5	3	0.24	+	12.6	0.00442
dichotomous subdivision of terminal units involved in salivary gland branching (GO:0060666)	5	3	0.24	+	12.6	0.00442
branchiomotor neuron axon guidance (GO:0021785)	6	3	0.29	+	10.5	0.0064
tangential migration from the subventricular zone to the olfactory bulb (GO:0022028)	6	3	0.29	+	10.5	0.0064
positive regulation of inositol trisphosphate biosynthetic process (GO:0032962)	6	3	0.29	+	10.5	0.0064
response to heparin (GO:0071503)	6	3	0.29	+	10.5	0.0064
vesicle fusion with endoplasmic reticulum-Golgi intermediate compartment (ERGIC) membrane (GO:1990668)	6	3	0.29	+	10.5	0.0064
positive regulation of transcription from RNA polymerase II promoter involved in heart development (GO:1901228)	6	3	0.29	+	10.5	0.0064
negative regulation of monocyte chemotaxis (GO:0090027)	6	3	0.29	+	10.5	0.0064
histone H3-K27 trimethylation (GO:0098532)	6	3	0.29	+	10.5	0.0064
regulation of epithelial to mesenchymal transition involved in endocardial cushion formation (GO:1905005)	6	3	0.29	+	10.5	0.0064
chemorepulsion of axon (GO:0061643)	6	3	0.29	+	10.5	0.0064
negative regulation of receptor biosynthetic process (GO:0010871)	6	3	0.29	+	10.5	0.0064
arterial endothelial cell differentiation (GO:0060842)	6	3	0.29	+	10.5	0.0064
bud elongation involved in lung branching (GO:0060449)	7	3	0.33	+	9	0.00884
positive regulation of gamma-delta T cell differentiation (GO:0045588)	7	3	0.33	+	9	0.00884
rhombomere development (GO:0021546)	7	3	0.33	+	9	0.00884
regulation of inositol trisphosphate biosynthetic process (GO:0032960)	7	3	0.33	+	9	0.00884
positive regulation of transforming growth factor beta1 production (GO:0032914)	7	3	0.33	+	9	0.00884
relaxation of vascular associated smooth muscle (GO:0060087)	7	3	0.33	+	9	0.00884
clustering of voltage-gated sodium channels (GO:0045162)	7	3	0.33	+	9	0.00884
endothelial cell fate commitment (GO:0060839)	7	3	0.33	+	9	0.00884
dentinogenesis (GO:0097187)	7	3	0.33	+	9	0.00884
regulation of transcription from RNA polymerase II promoter involved in myocardial precursor cell differentiation (GO:0003256)	7	3	0.33	+	9	0.00884
regulation of inner ear receptor cell differentiation (GO:2000980)	8	3	0.38	+	7.87	0.0117
regulation of mechanoreceptor differentiation (GO:0045631)	8	3	0.38	+	7.87	0.0117
regulation of inner ear auditory receptor cell differentiation (GO:0045607)	8	3	0.38	+	7.87	0.0117
bone trabecula formation (GO:0060346)	8	3	0.38	+	7.87	0.0117
regulation of blood vessel remodeling (GO:0060312)	8	3	0.38	+	7.87	0.0117
glomerular mesangium development (GO:0072109)	8	3	0.38	+	7.87	0.0117
negative regulation of mononuclear cell migration (GO:0071676)	8	3	0.38	+	7.87	0.0117
relaxation of smooth muscle (GO:0044557)	8	3	0.38	+	7.87	0.0117
pericyte cell differentiation (GO:1904238)	8	3	0.38	+	7.87	0.0117
chondrocyte development involved in endochondral bone morphogenesis (GO:0003433)	8	3	0.38	+	7.87	0.0117
negative regulation of photoreceptor cell differentiation (GO:0046533)	8	3	0.38	+	7.87	0.0117
regulation of photoreceptor cell differentiation (GO:0046532)	8	3	0.38	+	7.87	0.0117
regulation of extracellular matrix constituent secretion (GO:0003330)	8	3	0.38	+	7.87	0.0117
mesenchymal-epithelial cell signaling (GO:0060638)	8	3	0.38	+	7.87	0.0117
positive regulation of tolerance induction (GO:0002645)	9	3	0.43	+	7	0.0151
regulation of gamma-delta T cell differentiation (GO:0045586)	9	3	0.43	+	7	0.0151
collagen biosynthetic process (GO:0032964)	9	3	0.43	+	7	0.0151
T-helper 1 cell differentiation (GO:0045063)	9	3	0.43	+	7	0.0151
doxorubicin metabolic process (GO:0044598)	9	3	0.43	+	7	0.0151
daunorubicin metabolic process (GO:0044597)	9	3	0.43	+	7	0.0151
stem cell fate commitment (GO:0048865)	9	3	0.43	+	7	0.0151
venous blood vessel morphogenesis (GO:0048845)	9	3	0.43	+	7	0.0151
cAMP catabolic process (GO:0006198)	9	3	0.43	+	7	0.0151
polyketide metabolic process (GO:0030638)	9	3	0.43	+	7	0.0151
positive regulation of cholesterol esterification (GO:0010873)	9	3	0.43	+	7	0.0151
positive regulation of gamma-delta T cell activation (GO:0046645)	9	3	0.43	+	7	0.0151
growth plate cartilage chondrocyte differentiation (GO:0003418)	9	3	0.43	+	7	0.0151
vascular associated smooth muscle cell development (GO:0097084)	9	3	0.43	+	7	0.0151
lateral sprouting from an epithelium (GO:0060601)	9	3	0.43	+	7	0.0151
bronchus development (GO:0060433)	10	3	0.48	+	6.3	0.019
cardiac muscle cell myoblast differentiation (GO:0060379)	10	3	0.48	+	6.3	0.019
cell proliferation involved in kidney development (GO:0072111)	10	3	0.48	+	6.3	0.019
T-helper cell lineage commitment (GO:0002295)	10	3	0.48	+	6.3	0.019
positive regulation of neuron projection regeneration (GO:0070572)	10	3	0.48	+	6.3	0.019
positive regulation of extracellular matrix assembly (GO:1901203)	10	3	0.48	+	6.3	0.019
notochord morphogenesis (GO:0048570)	10	3	0.48	+	6.3	0.019
nail development (GO:0035878)	10	3	0.48	+	6.3	0.019
elastic fiber assembly (GO:0048251)	10	3	0.48	+	6.3	0.019
aminoglycoside antibiotic metabolic process (GO:0030647)	10	3	0.48	+	6.3	0.019
high-density lipoprotein particle clearance (GO:0034384)	10	3	0.48	+	6.3	0.019
dendritic spine maintenance (GO:0097062)	10	3	0.48	+	6.3	0.019
membranous septum morphogenesis (GO:0003149)	10	3	0.48	+	6.3	0.019
regulation of glomerular filtration (GO:0003093)	11	3	0.52	+	5.73	0.0234
cyclooxygenase pathway (GO:0019371)	11	3	0.52	+	5.73	0.0234
regulation of Fc receptor mediated stimulatory signaling pathway (GO:0060368)	11	3	0.52	+	5.73	0.0234
positive regulation of cysteine-type endopeptidase activity involved in apoptotic signaling pathway (GO:2001269)	11	3	0.52	+	5.73	0.0234
regulation of transforming growth factor beta1 production (GO:0032908)	11	3	0.52	+	5.73	0.0234
positive thymic T cell selection (GO:0045059)	11	3	0.52	+	5.73	0.0234
interleukin-35-mediated signaling pathway (GO:0070757)	11	3	0.52	+	5.73	0.0234
histone H3-K27 methylation (GO:0070734)	11	3	0.52	+	5.73	0.0234
regulation of synaptic vesicle fusion to presynaptic active zone membrane (GO:0031630)	11	3	0.52	+	5.73	0.0234
interleukin-27-mediated signaling pathway (GO:0070106)	11	3	0.52	+	5.73	0.0234
regulation of secondary metabolite biosynthetic process (GO:1900376)	11	3	0.52	+	5.73	0.0234
regulation of melanin biosynthetic process (GO:0048021)	11	3	0.52	+	5.73	0.0234
bone trabecula morphogenesis (GO:0061430)	11	3	0.52	+	5.73	0.0234
regulation of gamma-delta T cell activation (GO:0046643)	11	3	0.52	+	5.73	0.0234
type 2 immune response (GO:0042092)	11	3	0.52	+	5.73	0.0234
regulation of gastric acid secretion (GO:0060453)	12	3	0.57	+	5.25	0.0283
mammary gland epithelial cell proliferation (GO:0033598)	12	3	0.57	+	5.25	0.0283
trigeminal nerve development (GO:0021559)	12	3	0.57	+	5.25	0.0283
I-kappaB phosphorylation (GO:0007252)	12	3	0.57	+	5.25	0.0283
regulation of dendritic cell differentiation (GO:2001198)	12	3	0.57	+	5.25	0.0283
distal tubule development (GO:0072017)	12	3	0.57	+	5.25	0.0283
positive regulation of interleukin-13 production (GO:0032736)	12	3	0.57	+	5.25	0.0283
neuronal ion channel clustering (GO:0045161)	12	3	0.57	+	5.25	0.0283
establishment of endothelial intestinal barrier (GO:0090557)	12	3	0.57	+	5.25	0.0283
positive regulation of hair follicle development (GO:0051798)	12	3	0.57	+	5.25	0.0283
detection of molecule of bacterial origin (GO:0032490)	12	3	0.57	+	5.25	0.0283
positive regulation of keratinocyte migration (GO:0051549)	12	3	0.57	+	5.25	0.0283
neuron projection arborization (GO:0140058)	12	3	0.57	+	5.25	0.0283
enamel mineralization (GO:0070166)	12	3	0.57	+	5.25	0.0283
rDNA heterochromatin assembly (GO:0000183)	12	3	0.57	+	5.25	0.0283
regulation of cholesterol esterification (GO:0010872)	12	3	0.57	+	5.25	0.0283
negative regulation of collagen metabolic process (GO:0010713)	12	3	0.57	+	5.25	0.0283
keratinocyte development (GO:0003334)	12	3	0.57	+	5.25	0.0283
prostate gland growth (GO:0060736)	12	3	0.57	+	5.25	0.0283
pyramidal neuron differentiation (GO:0021859)	12	3	0.57	+	5.25	0.0283
positive regulation of epidermal growth factor-activated receptor activity (GO:0045741)	13	3	0.62	+	4.85	0.0337
positive regulation of cardiac muscle contraction (GO:0060452)	13	3	0.62	+	4.85	0.0337
tertiary alcohol metabolic process (GO:1902644)	13	3	0.62	+	4.85	0.0337
nervous system process involved in regulation of systemic arterial blood pressure (GO:0001976)	13	3	0.62	+	4.85	0.0337
regulation of apoptotic process involved in morphogenesis (GO:1902337)	13	3	0.62	+	4.85	0.0337
negative regulation of interleukin-17 production (GO:0032700)	13	3	0.62	+	4.85	0.0337
regulation of cell proliferation involved in kidney development (GO:1901722)	13	3	0.62	+	4.85	0.0337
cellular response to interleukin-15 (GO:0071350)	13	3	0.62	+	4.85	0.0337
replicative senescence (GO:0090399)	13	3	0.62	+	4.85	0.0337
negative regulation of protein autophosphorylation (GO:0031953)	13	3	0.62	+	4.85	0.0337
negative regulation of oligodendrocyte differentiation (GO:0048715)	13	3	0.62	+	4.85	0.0337
positive regulation of non-canonical Wnt signaling pathway (GO:2000052)	13	3	0.62	+	4.85	0.0337
positive regulation of hormone metabolic process (GO:0032352)	13	3	0.62	+	4.85	0.0337
CD4-positive, alpha-beta T cell lineage commitment (GO:0043373)	13	3	0.62	+	4.85	0.0337
interleukin-15-mediated signaling pathway (GO:0035723)	13	3	0.62	+	4.85	0.0337
regulation of apoptotic process involved in development (GO:1904748)	13	3	0.62	+	4.85	0.0337
positive regulation of pseudopodium assembly (GO:0031274)	13	3	0.62	+	4.85	0.0337
positive regulation of hair cycle (GO:0042635)	13	3	0.62	+	4.85	0.0337
cellular response to interferon-alpha (GO:0035457)	13	3	0.62	+	4.85	0.0337
regulation of amino acid import across plasma membrane (GO:0010958)	13	3	0.62	+	4.85	0.0337
positive regulation of keratinocyte proliferation (GO:0010838)	13	3	0.62	+	4.85	0.0337
regulation of amino acid transmembrane transport (GO:1903789)	13	3	0.62	+	4.85	0.0337
telencephalon regionalization (GO:0021978)	13	3	0.62	+	4.85	0.0337
glial cell fate commitment (GO:0021781)	14	3	0.67	+	4.5	0.0395
aldehyde catabolic process (GO:0046185)	14	3	0.67	+	4.5	0.0395
negative regulation of catecholamine secretion (GO:0033604)	14	3	0.67	+	4.5	0.0395
retinal rod cell differentiation (GO:0060221)	14	3	0.67	+	4.5	0.0395
negative regulation of amyloid-beta formation (GO:1902430)	14	3	0.67	+	4.5	0.0395
negative regulation of lymphocyte migration (GO:2000402)	14	3	0.67	+	4.5	0.0395
ossification involved in bone maturation (GO:0043931)	14	3	0.67	+	4.5	0.0395
response to interleukin-15 (GO:0070672)	14	3	0.67	+	4.5	0.0395
detection of mechanical stimulus involved in sensory perception of pain (GO:0050966)	14	3	0.67	+	4.5	0.0395
regulation of postsynaptic specialization assembly (GO:0099150)	14	3	0.67	+	4.5	0.0395
regulation of secondary metabolic process (GO:0043455)	14	3	0.67	+	4.5	0.0395
macrophage chemotaxis (GO:0048246)	14	3	0.67	+	4.5	0.0395
positive regulation of vascular endothelial growth factor receptor signaling pathway (GO:0030949)	14	3	0.67	+	4.5	0.0395
regulation of pseudopodium assembly (GO:0031272)	14	3	0.67	+	4.5	0.0395
sequestering of extracellular ligand from receptor (GO:0035581)	14	3	0.67	+	4.5	0.0395
regulation of postsynapse assembly (GO:0150052)	14	3	0.67	+	4.5	0.0395
chondrocyte differentiation involved in endochondral bone morphogenesis (GO:0003413)	14	3	0.67	+	4.5	0.0395
renal filtration (GO:0097205)	14	3	0.67	+	4.5	0.0395
trophoblast giant cell differentiation (GO:0060707)	14	3	0.67	+	4.5	0.0395
cellular potassium ion homeostasis (GO:0030007)	14	3	0.67	+	4.5	0.0395
adenohypophysis development (GO:0021984)	14	3	0.67	+	4.5	0.0395
negative regulation of dendritic spine development (GO:0061000)	14	3	0.67	+	4.5	0.0395
positive regulation of regulatory T cell differentiation (GO:0045591)	15	3	0.71	+	4.2	0.0459
cell migration in hindbrain (GO:0021535)	15	3	0.71	+	4.2	0.0459
metanephric nephron tubule development (GO:0072234)	15	3	0.71	+	4.2	0.0459
negative regulation of glial cell proliferation (GO:0060253)	15	3	0.71	+	4.2	0.0459
alpha-beta T cell lineage commitment (GO:0002363)	15	3	0.71	+	4.2	0.0459
cellular response to vitamin D (GO:0071305)	15	3	0.71	+	4.2	0.0459
retinal metabolic process (GO:0042574)	15	3	0.71	+	4.2	0.0459
lipoprotein catabolic process (GO:0042159)	15	3	0.71	+	4.2	0.0459
striated muscle cell proliferation (GO:0014855)	15	3	0.71	+	4.2	0.0459
negative regulation of glycolytic process (GO:0045820)	15	3	0.71	+	4.2	0.0459
ribonucleoprotein complex assembly (GO:0022618)	195	3	9.29	-	0.32	0.0378
endoplasmic reticulum to Golgi vesicle-mediated transport (GO:0006888)	198	3	9.43	-	0.32	0.0385
nuclear-transcribed mRNA catabolic process (GO:0000956)	200	3	9.52	-	0.31	0.0274
establishment of vesicle localization (GO:0051650)	200	3	9.52	-	0.31	0.0274
ribonucleoprotein complex subunit organization (GO:0071826)	202	3	9.62	-	0.31	0.0275
ATP metabolic process (GO:0046034)	208	3	9.91	-	0.3	0.0285
vesicle localization (GO:0051648)	210	3	10	-	0.3	0.02
mRNA catabolic process (GO:0006402)	220	3	10.48	-	0.29	0.0146
protein folding (GO:0006457)	229	3	10.91	-	0.28	0.0106
endosomal transport (GO:0016197)	238	3	11.33	-	0.26	0.00768
regulation of microtubule-based process (GO:0032886)	251	3	11.95	-	0.25	0.00566
RNA catabolic process (GO:0006401)	252	3	12	-	0.25	0.00571
mRNA splicing, via spliceosome (GO:0000398)	303	3	14.43	-	0.21	0.000759
RNA splicing, via transesterification reactions with bulged adenosine as nucleophile (GO:0000377)	303	3	14.43	-	0.21	0.000759
RNA splicing, via transesterification reactions (GO:0000375)	306	3	14.57	-	0.21	0.00078
peptide biosynthetic process (GO:0043043)	418	3	19.91	-	0.15	8.28e-06
nitric oxide production involved in inflammatory response (GO:0002537)	2	2	0.1	+	21	0.0117
diaphragm contraction (GO:0002086)	2	2	0.1	+	21	0.0117
cell-cell signaling involved in cell fate commitment (GO:0045168)	2	2	0.1	+	21	0.0117
[truncated: 227 more rows]
